# Supplementary material for: Supply chain concentration and enterprise financialization: Evidence from listed companies in China’s manufacturing industry
Source: PLoS One. 2023 May 10;18(5):e0285308. doi: 10.1371/journal.pone.0285308 (PMC10171682; doi:10.1371/journal.pone.0285308)
Supplement: S1 File — (ZIP) [file pone.0285308.s001.zip]

Archive with 1 entries (1 files):
- ╩2╛▌╝».xlsx
