# Supplementary material for: Supply chain concentration and enterprise financialization: Evidence from listed companies in China’s manufacturing industry
Source: PLoS One. 2023 May 10;18(5):e0285308. doi: 10.1371/journal.pone.0285308 (PMC10171682; doi:10.1371/journal.pone.0285308)
Supplement: S1 File — (ZIP) [file pone.0285308.s001.zip › ╩2╛▌╝».xlsx]

## Sheet: Sheet1
year	stkcd	KZ	Cashhold	RR	Outdir	Board	id	Roa	Cfo	Size	Lev	LD	Fin	Growth	Fix	Turnover	Regind	East	DTC	UTC	SOE	CC	SC	Age	ind	LMCC	LMSC
2013	8	34.9572	3.35085	61.25	0.428571	1.94591	8	0.0363182	0.10657	20.2559	0.100605	0	0.307951	-0.081551	0.538909	0.516023	1	1	0.0072102	0.0367944	1	0.03565	0.424	25	37	0.466238	0.212557
2014	8	38.4898	5.53531	68.64	0.428571	1.94591	8	0.0115224	0.101922	20.3288	0.112276	0	0.398911	0.0089772	0.456852	0.47286	1	1	0.0087835	0.0359533	1	0.03565	0.48	26	37	0.466238	0.211519
2015	8	60.6691	17.4502	83.39	0.428571	1.94591	8	0.052909	-0.0201881	22.0012	0.189809	0.0004722	0.145895	2.15751	0.147651	0.267385	1	1	0.207194	0.0648232	1	0.356	0.1167	27	37	0.460305	0.218247
2016	8	77.9284	16.2395	63.29	0.428571	1.94591	8	0.0647582	-0.0068508	22.8265	0.246583	8.28e-05	0.196411	0.448569	0.0429654	0.194009	1	1	0.214057	0.0626695	1	0.2464	0.146	28	37	0.462335	0.217705
2017	8	103.187	15.4039	67.35	0.428571	1.94591	8	0.0833099	-0.0049595	23.0915	0.326949	0	0.104978	0.242497	0.0418912	0.158952	1	1	0.24297	0.0633316	1	0.4397	0.1997	29	37	0.458756	0.21671
2018	8	92.3807	7.87509	63.11	0.333333	2.19722	8	0.0326656	-0.0564255	23.0714	0.29251	0.0224039	0.165677	0.100376	0.0558399	0.190772	1	1	0.305637	0.0943669	1	0.4389	0.1383	30	37	0.45877	0.217847
2019	8	117.055	7.39743	64.76	0.333333	2.19722	8	0.0379771	0.0004416	23.2119	0.370962	0.0201325	0.115666	0.255465	0.0620355	0.181938	1	1	0.324497	0.102279	1	0.268	0.1778	31	37	0.461935	0.217116
2020	8	151.583	5.73135	49.2	0.333333	2.19722	8	-0.0695314	0.0405384	23.2749	0.480167	0.0360734	0.191618	-0.404524	0.065511	0.237175	1	1	0.263068	0.0862304	1	0.2888	0.1141	32	37	0.46155	0.218295
2021	8	180.071	6.34275	52.4	0.333333	2.19722	8	-0.111377	0.0370591	23.2393	0.568954	0.0389774	0.200457	0.155036	0.0598827	0.210759	1	1	0.237091	0.118521	1	0.3246	0.304	33	37	0.460887	0.214779
2015	12	155.322	2.96786	0	0.571429	1.60944	12	0.0349828	0.0697975	23.4742	0.511695	0.0766422	0.0796468	0.0548494	0.678799	0.52632	0	0	0.0578973	0.0589676	1	0.167	0.2167	32	30	0.224971	0.301241
2016	12	166.242	2.54228	0	0.428571	1.94591	12	0.0469024	0.130686	23.5651	0.525907	0.0839025	0.0342223	0.207673	0.678799	0.605085	0	0	0.0632382	0.069393	1	0.1865	0.232	33	30	0.224671	0.301006
2017	12	173.76	2.28281	96.84	0.333333	2.19722	12	0.042418	0.126104	23.6955	0.55057	0.0795557	0.126061	0.212313	0.64704	0.62245	0	0	0.0609404	0.0825988	1	0.1379	0.1475	34	30	0.225418	0.302306
2018	12	159.592	1.30679	0	0.375	2.07944	12	0.0247046	0.111455	23.6737	0.505634	0.121151	0.116481	-0.0247659	0.576712	0.616749	0	0	0.0686195	0.0687974	1	0.0814	0.1806	35	30	0.226288	0.301797
2019	12	144.547	1.72995	91.14	0.375	2.07944	12	0.0307902	0.130707	23.6248	0.457957	0.0725349	0.109167	-0.0130005	0.601512	0.638149	0	0	0.0520132	0.0732146	1	0.1149	0.1619	36	30	0.225772	0.302085
2020	12	128.212	2.45325	85.85	0.333333	2.19722	12	0.0454038	0.152694	23.6071	0.406367	0.0477134	0.118873	0.0190245	0.585963	0.656277	0	0	0.0497365	0.0773187	1	0.0917	0.1623	37	30	0.226129	0.302079
2021	12	127.569	3.25212	83.47	0.333333	2.19722	12	0.0782998	0.195697	23.716	0.404872	0.0736764	0.188849	0.277173	0.517483	0.758689	0	0	0.0376013	0.0917539	1	0.0873	0.1917	37	30	0.226197	0.301626
2013	16	229.757	2.69065	82.75	0.428571	1.94591	16	0.0038012	0.14503	23.4797	0.728132	0.0003176	0.145696	0.0910071	0.144067	1.21638	0	0	0.419974	0.248166	1	0.1871	0.5992	34	39	0.41633	0.336876
2014	16	234.865	3.05399	82.29	0.428571	1.94591	16	0.0036071	-0.0381651	23.5434	0.743884	0.0570666	0.137837	-0.0291526	0.156108	1.04921	0	0	0.362273	0.241711	1	0.1701	0.4087	35	39	0.416349	0.337088
2015	16	248.447	4.38963	84.51	0.571429	1.60944	16	-0.0895307	0.0904959	23.3801	0.784184	0.0016631	0.157864	-0.0529417	0.148494	1.29426	0	0	0.345933	0.27435	1	0.1793	0.3788	36	39	0.416339	0.337122
2016	16	256.024	3.57084	84.58	0.428571	1.94591	16	0.0053456	-0.0563782	23.5707	0.807546	0.0040596	0.203317	0.103515	0.108798	1.06033	0	0	0.300386	0.233356	1	0.2331	0.3544	37	39	0.416279	0.337149
2017	16	205.398	4.09964	92.28	0.428571	1.94591	16	0.215921	-0.145629	23.8828	0.652011	0.0070887	0.222691	0.538363	0.0773182	1.33482	0	0	0.365969	0.176299	1	0.2266	0.1883	37	39	0.416287	0.337334
2018	16	225.138	3.13757	70.59	0.428571	1.94591	16	0.0202703	-0.0979178	24.2193	0.713465	0.013491	0.231307	0.477109	0.105668	1.4056	0	0	0.2361	0.158407	1	0.29	0.3346	37	39	0.416216	0.337171
2019	16	242.256	3.52308	74	0.428571	1.94591	16	0.0078648	-0.036254	24.4748	0.766908	0.114831	0.237978	0.194948	0.116162	1.29203	0	0	0.170339	0.167122	1	0.3155	0.3848	37	39	0.416188	0.337115
2020	16	248.033	4.28728	52.24	0.428571	1.94591	16	0.0108283	0.0035812	24.6328	0.78505	0.119591	0.210033	-0.0864906	0.124079	0.949689	0	0	0.125492	0.219911	1	0.4238	0.4671	37	39	0.416067	0.337023
2021	16	234.649	4.26681	54.7	0.428571	1.94591	16	0.020231	0.0202825	24.409	0.744174	0.0885062	0.310843	-0.0247324	0.191454	1.24177	0	0	0.129787	0.122902	1	0.3176	0.3515	37	39	0.416185	0.337152
2009	17	290.829	48.8359	0.03	0.363636	2.3979	17	-0.276277	0.0231035	19.3716	0.903743	0	0.146451	-0.048485	0.296118	0.918378	1	0	0.0366173	0.433927	1	0.8169	0.8979	26	37	0.534303	0.420471
2012	17	290.829	48.8359	0.55	0.363636	2.3979	17	-0.276277	-0.0432008	19.3716	0.903743	0	0.338245	-0.0878901	0.225632	1.13282	1	0	0.0469106	0.433927	1	0.7934	0.9018	29	37	0.534676	0.420409
2013	17	290.829	48.8359	83.82	0.333333	2.19722	17	0.216168	-0.145629	19.3716	0.903743	0	0.17711	-0.0741574	0.0362931	1.00508	1	0	0.0465988	0.0655774	1	0.7591	0.8643	30	37	0.535221	0.421005
2014	17	290.829	48.8359	81.88	0.333333	2.19722	17	0.112314	0.0761522	19.3716	0.737887	0	0.585824	-0.217774	0.102777	2.1048	1	0	0.174617	0.19962	1	0.7264	0.8816	31	37	0.53574	0.42073
2015	17	290.829	48.8359	69.03	0.375	2.07944	17	-0.0023094	-0.0660363	19.3716	0.708077	0	0.583226	-0.193712	0.104055	2.02787	1	0	0.200468	0.169784	1	0.9081	0.9073	32	37	0.532856	0.420322
2016	17	268.756	48.8359	74.02	0.375	2.07944	17	0.0719487	0.0117298	19.3716	0.680489	0	0.444002	-0.169715	0.132024	1.26878	1	0	0.26977	0.180297	1	0.9058	0.9132	33	37	0.532892	0.420229
2017	17	279.173	48.8359	89.43	0.333333	2.19722	17	0.0214677	-0.0466501	19.3716	0.743597	0	0.380447	-0.0315553	0.0897243	0.650019	1	0	0.414733	0.168681	1	0.7204	0.8276	34	37	0.535835	0.421587
2018	17	290.829	48.8359	87.29	0.333333	2.19722	17	-0.0256749	-0.129425	19.3716	0.768162	0	0.252432	-0.12789	0.0738475	0.49328	1	0	0.396045	0.163552	1	0.7799	0.9132	35	37	0.534891	0.420229
2019	17	290.829	48.8359	87.35	0.333333	2.19722	17	-0.124557	-0.145629	19.3716	0.817616	0	0.096828	-0.365986	0.0851936	0.546776	1	0	0.483589	0.162455	1	0.7482	0.6789	36	37	0.535394	0.423948
2020	17	284.668	48.8359	79.05	0.333333	2.19722	17	0.0476954	0.0429705	19.3716	0.720498	0	0.21678	0.550293	0.0456944	1.01397	1	0	0.483589	0.104707	1	0.6297	0.3176	37	37	0.537275	0.429683
2021	17	290.829	48.8359	86.87	0.333333	2.19722	17	-0.0168395	0.160984	19.3716	0.753473	0	0.341473	0.402088	0.0394318	1.92312	1	0	0.481188	0.0852199	1	0.8761	0.7138	37	37	0.533363	0.423394
2009	20	213.3	10.7614	0	0.5	1.79176	20	0.0054898	-0.131667	20.4446	0.667058	0.237696	0.107092	1.68352	0.349194	0.421246	0	0	0.284126	0.132174	0	0.8577	0.6275	29	39	0.415585	0.336845
2012	20	188.057	6.15254	92.38	0.428571	1.94591	20	0.004756	0.0270215	20.34	0.588963	0.237696	0.165533	-0.173431	0.371574	1.00215	0	0	0.300425	0.122445	0	0.7927	0.874	32	39	0.415657	0.336571
2013	20	200.015	6.4694	92.28	0.428571	1.94591	20	-0.0089115	-0.0948295	20.4104	0.62581	0.222081	0.07418	-0.134095	0.334865	0.523354	0	0	0.432974	0.118757	0	0.8928	0.8398	33	39	0.415546	0.336609
2014	20	241.575	7.89046	89.21	0.428571	1.94591	20	0.0066116	0.102768	20.8741	0.758028	0.237696	0.0283877	0.108514	0.201511	0.456963	0	0	0.1834	0.0907702	0	0.8216	0.6383	34	39	0.415625	0.336833
2015	20	231.597	28.9087	89.18	0.428571	1.94591	20	-0.0036371	0.150206	20.8674	0.72819	0.237696	0.574857	-0.281193	0.135914	0.444566	0	0	0.142263	0.0933827	0	0.8026	0.7952	35	39	0.415646	0.336658
2016	20	157.85	21.6786	91.04	0.5	1.79176	20	0.0086291	-0.0295558	20.2651	0.494528	0	0.147567	0.239685	0.199886	0.911136	0	0	0.304314	0.142976	0	0.8032	0.6633	36	39	0.415645	0.336805
2017	20	156.604	13.7667	91.78	0.5	1.79176	20	0.0015473	0.0186154	20.2609	0.490804	0	0.109267	0.385796	0.20462	1.3134	0	0	0.339135	0.161672	0	0.8547	0.6999	37	39	0.415588	0.336764
2018	20	151.687	10.2237	89.88	0.5	1.79176	20	0.0053396	-0.0354802	20.2405	0.475007	0	0.0552729	-0.257556	0.377673	0.77664	0	0	0.301388	0.143606	0	0.765	0.6876	37	39	0.415688	0.336778
2019	20	147.865	10.4253	91.29	0.5	1.79176	20	0.0088902	0.121244	20.2358	0.463615	0.118861	0.0620282	0.13266	0.393094	0.901922	0	0	0.225926	0.204451	0	0.8308	0.5988	37	39	0.415614	0.336877
2020	20	148.009	9.7724	90.61	0.5	1.79176	20	0.0108799	0.0951278	20.2577	0.464384	0.0971679	0.097117	-0.0413206	0.373526	0.909483	0	0	0.236236	0.216214	0	0.6972	0.6851	37	39	0.415763	0.336781
2021	20	152.858	8.97545	90.21	0.5	1.79176	20	0.0109131	-0.0186743	20.3076	0.479568	0	0.052166	0.106787	0.344066	0.803518	0	0	0.355487	0.166812	0	0.6713	0.6121	37	39	0.415792	0.336862
2009	21	86.5297	1.45879	0	0.333333	2.19722	21	0.0489908	0.0909478	22.4149	0.271815	0	0.416965	-0.0388581	0.24308	2.29374	0	0	0.185185	0.141852	1	0.9282	0.7259	25	39	0.415506	0.336736
2012	21	186.986	0.884694	91.51	0.333333	2.19722	21	0.0008302	0.028272	23.0438	0.59178	0	0.610985	-0.119743	0.130364	1.64186	0	0	0.140265	0.0710758	1	0.8891	0.7531	28	39	0.41555	0.336705
2013	21	201.392	1.05888	93.02	0.333333	2.19722	21	0.0115742	0.0326994	23.3426	0.638573	0	0.686886	-0.0829284	0.0957078	0.838172	0	0	0.137717	0.10807	1	0.9224	0.721	29	39	0.415513	0.336741
2014	21	205.106	1.37213	97.63	0.333333	2.19722	21	0.0111108	-0.0068574	23.394	0.649905	0	0.643904	0.0933961	0.107868	0.837104	0	0	0.157911	0.11278	1	0.8949	0.7254	30	39	0.415543	0.336736
2015	21	200.886	2.17669	96.91	0.333333	2.19722	21	0.0126005	0.0342082	23.3861	0.636919	0	0.614383	-0.0658197	0.157752	0.982119	0	0	0.116736	0.0666527	1	0.8606	0.6089	31	39	0.415581	0.336866
2016	21	173.005	1.74309	94.13	0.333333	2.19722	21	0.0190948	0.0304282	23.1843	0.547908	0	0.420565	-0.0190501	0.23039	1.21216	0	0	0.193392	0.112487	1	0.8542	0.724	32	39	0.415588	0.336738
2017	21	202.711	1.79255	96.87	0.333333	2.19722	21	0.0345731	0.0433551	23.5326	0.642835	0	0.539667	-0.0570298	0.19753	0.839815	0	0	0.100125	0.0890895	1	0.8091	0.5771	33	39	0.415639	0.336901
2018	21	185.795	1.13637	96.92	0.333333	2.19722	21	0.0353427	0.0263034	23.4957	0.576803	0	0.454337	0.130278	0.201138	0.949544	0	0	0.099612	0.106865	1	0.7914	0.649	34	39	0.415658	0.336821
2019	21	194.074	2.19647	96.5	0.333333	2.19722	21	0.0239446	-0.0541997	23.6385	0.615132	0	0.317951	-0.176651	0.183584	0.635876	0	0	0.1006	0.114864	1	0.683	0.4121	35	39	0.415779	0.337085
2020	21	198.379	3.32252	94.3	0.375	2.07944	21	0.0440538	0.144328	23.7976	0.629761	0.0855111	0.424524	0.131839	0.184814	0.695902	0	0	0.136546	0.10086	1	0.5509	0.2787	36	39	0.415926	0.337233
2021	21	181.309	2.95845	96.82	0.333333	2.19722	21	0.0308354	0.0320754	24.0209	0.575808	0.0232911	0.365399	0.101623	0.181466	0.455017	0	0	0.103101	0.115926	1	0.533	0.2425	37	39	0.415946	0.337273
2013	23	218.333	2.93006	80.68	0.333333	2.19722	23	0.0087906	0.0217842	21.0196	0.691395	0.0035853	0.150474	0.218224	0.0991789	0.690107	0	0	0.424297	0.411514	0	0.1968	0.3217	30	30	0.224512	0.299626
2014	23	224.832	6.41467	80.55	0.333333	2.19722	23	0.0102214	-0.0169674	21.1112	0.711966	0.0105743	0.121376	0.0213333	0.0900771	0.605817	0	0	0.449309	0.378355	0	0.1918	0.3448	31	30	0.224589	0.299271
2015	23	225.628	12.7713	74.67	0.333333	2.19722	23	0.0170091	0.0188214	21.1717	0.714821	0	0.110752	-0.0499389	0.0820873	0.551897	0	0	0.45536	0.352305	0	0.2212	0.2985	32	30	0.224137	0.299983
2016	23	220.627	13.31	72.55	0.333333	2.19722	23	0.010455	0.046891	21.138	0.699066	0.0442137	0.146335	-0.0268295	0.0665978	0.583186	0	0	0.46263	0.342223	0	0.3124	0.3596	33	30	0.222734	0.299043
2017	23	237.827	8.42637	78.85	0.375	2.07944	23	0.0147	0.127575	21.3919	0.754666	0	0.21816	0.217065	0.0755725	0.654731	0	0	0.383305	0.32263	0	0.2514	0.2751	34	30	0.223672	0.300343
2018	23	246.249	5.02865	82.11	0.375	2.07944	23	0.0151418	0.0519817	21.565	0.781529	0	0.208588	0.310888	0.0690614	0.596134	0	0	0.420456	0.339846	0	0.226	0.2842	35	30	0.224063	0.300203
2019	23	241.883	5.16334	82.43	0.333333	2.19722	23	0.0295977	0.0476157	21.6473	0.767842	0	0.219093	0.136042	0.075505	0.545473	0	0	0.449852	0.36343	0	0.1855	0.2445	36	30	0.224686	0.300814
2020	23	233.146	6.58847	73.2	0.333333	2.19722	23	0.0096052	0.038118	21.5683	0.739688	0	0.208124	-0.0258683	0.0695833	0.527792	0	0	0.434339	0.350639	0	0.1909	0.2042	37	30	0.224603	0.301434
2021	23	233.893	5.411	63.59	0.333333	2.19722	23	-0.0120867	0.0655857	21.4956	0.741733	0	0.203232	-0.170093	0.0772913	0.51827	0	0	0.398121	0.433927	0	0.2026	0.214	37	30	0.224423	0.301283
2014	30	108.841	1.32002	95.58	0.375	2.07944	30	0.0924775	0.0494923	22.7072	0.345046	0.0073894	0.38489	-0.04166	0.225788	0.675079	1	0	0.254719	0.199126	1	0.6352	0.1021	27	36	0.506528	0.287606
2015	30	108.406	1.66154	95.99	0.333333	2.19722	30	0.0649253	0.041266	22.8133	0.343888	0	0.379619	-0.135429	0.256728	0.546624	1	0	0.24167	0.179191	1	0.5965	0.1104	28	36	0.507737	0.287347
2016	30	114.48	1.32289	96.51	0.333333	2.19722	30	0.0745751	0.0662157	22.9286	0.3635	0	0.381308	0.352169	0.230861	0.558835	1	0	0.254452	0.218841	1	0.6389	0.1082	29	36	0.506412	0.287416
2017	30	122.681	1.2452	97.56	0.333333	2.19722	30	0.0790107	0.0446624	23.0616	0.389791	0	0.37015	0.228161	0.21041	0.541109	1	0	0.286552	0.257889	1	0.66	0.135	30	36	0.505753	0.286578
2018	30	122.68	0.664319	98.21	0.333333	2.19722	30	0.0747868	0.0292828	23.1813	0.389844	0	0.353385	0.0916515	0.244604	0.584991	1	0	0.266044	0.255623	1	0.6776	0.1691	31	36	0.505203	0.285513
2019	30	133.129	0.95715	96.05	0.333333	2.19722	30	0.0683589	0.0283393	23.2821	0.423117	0.0059212	0.325672	0.2816	0.231552	0.547982	1	0	0.143703	0.282932	1	0.7073	0.1612	32	36	0.504275	0.285759
2020	30	134.556	1.67668	96.58	0.333333	2.19722	30	0.0628197	0.0412769	23.3947	0.427812	0.0122375	0.316259	0.104297	0.230933	0.527165	1	0	0.103121	0.285842	1	0.7351	0.1642	33	36	0.503406	0.285666
2021	30	134.229	1.69899	97.81	0.333333	2.19722	30	0.0523759	0.121686	23.422	0.427218	0.0167393	0.381559	0.154298	0.25457	0.75627	1	0	0.13174	0.282879	1	0.6648	0.1246	34	36	0.505603	0.286903
2012	39	204.773	1.59408	0	0.375	2.07944	39	0.0306455	0.0356062	24.8663	0.648892	0.121313	0.129612	-0.152686	0.239482	0.955292	0	0	0.143131	0.127779	1	0.2105	0.2213	33	33	0.320705	0.281245
2013	39	209.155	1.83673	0	0.428571	1.94591	39	0.0362849	0.0378747	25.0083	0.662616	0.106895	0.0938816	0.065159	0.241594	0.810172	0	0	0.157601	0.123337	1	0.1461	0.2518	34	33	0.321778	0.280737
2014	39	217.569	2.35513	70.03	0.375	2.07944	39	0.0345644	0.0733055	25.1981	0.689185	0.126575	0.0646092	0.21074	0.270562	0.828775	0	0	0.148926	0.148661	1	0.112	0.1927	35	33	0.322347	0.281722
2015	39	210.709	2.30073	65.14	0.428571	1.94591	39	0.0212804	-0.0338153	25.3939	0.667537	0.221845	0.0665106	-0.162479	0.255866	0.511585	0	0	0.112742	0.0996795	1	0.1297	0.1235	36	33	0.322052	0.282875
2016	39	216.507	1.94574	60.77	0.375	2.07944	39	0.005898	0.0187908	25.4398	0.685952	0.216854	0.073212	-0.129063	0.217498	0.398512	0	0	0.104821	0.0939898	1	0.0887	0.0786	37	33	0.322735	0.283623
2017	39	210.983	2.61882	40.83	0.375	2.07944	39	0.0241831	0.0327354	25.4398	0.668945	0.184835	0.0662673	0.492809	0.214838	0.582255	0	0	0.136088	0.107208	1	0.1637	0.0894	37	33	0.321485	0.283443
2018	39	211.295	1.61826	86.15	0.375	2.07944	39	0.0256064	0.0008858	25.4398	0.670181	0.162192	0.0852306	0.225396	0.177748	0.567465	0	0	0.121595	0.0950417	1	0.1442	0.1067	37	33	0.32181	0.283155
2019	39	214.446	1.71705	90.01	0.375	2.07944	39	0.0145845	0.0205599	25.4398	0.680212	0.179645	0.0906108	-0.0821655	0.255868	0.501372	0	0	0.110579	0.0890511	1	0.0639	0.1017	37	33	0.323148	0.283238
2020	39	198.835	2.22883	87.05	0.333333	2.19722	39	0.0411166	0.0876158	25.4398	0.631669	0.133794	0.152151	0.097229	0.280263	0.654454	0	0	0.129933	0.118161	1	0.1111	0.1511	37	33	0.322362	0.282415
2021	39	198.39	2.44234	91.22	0.333333	2.19722	39	0.0541771	0.133322	25.4398	0.630771	0.140301	0.167957	0.738505	0.256733	1.01371	0	0	0.171323	0.147227	1	0.1643	0.1711	37	33	0.321475	0.282082
2012	45	97.3751	0.945002	93.94	0.333333	2.19722	45	-0.0430641	-0.0824984	21.3549	0.307152	0.106346	0.186462	0.185471	0.529243	0.399906	0	0	0.064382	0.0538283	1	0.6578	0.3507	31	39	0.415807	0.337153
2013	45	61.4207	1.6221	91.75	0.333333	2.19722	45	0.0165591	-0.0654775	21.7712	0.194236	0.0701321	0.366822	0.338397	0.323353	0.394423	0	0	0.0552128	0.0379758	1	0.6476	0.4422	32	39	0.415818	0.337051
2014	45	70.0921	1.88462	94.04	0.375	2.07944	45	-0.0402409	-0.017253	21.761	0.221956	0.0441599	0.433443	0.0705986	0.307017	0.434152	0	0	0.0706877	0.0542113	1	0.5993	0.5226	33	39	0.415872	0.336962
2015	45	84.4752	2.7438	93.23	0.375	2.07944	45	0.0028616	0.0133308	21.8116	0.267672	0.0404123	0.285828	0.0130428	0.279736	0.420245	0	0	0.0678954	0.0766246	1	0.6808	0.4891	34	39	0.415781	0.336999
2016	45	52.1755	2.7236	94.24	0.428571	1.94591	45	-0.0211843	-0.0134151	22.139	0.164936	0.0194194	0.244424	-0.0232701	0.185306	0.279435	0	0	0.0636303	0.0425921	1	0.6017	0.5648	35	39	0.415869	0.336915
2017	45	50.6931	1.96016	91.71	0.333333	2.19722	45	0.0175563	-0.0067971	22.1573	0.160336	0.0095335	0.302019	0.231468	0.176887	0.378365	0	0	0.0564167	0.0231436	1	0.5965	0.4654	36	39	0.415875	0.337025
2018	45	79.2959	1.22635	97.64	0.333333	2.19722	45	-0.0134878	-0.0996913	22.2535	0.251066	0	0.264133	-0.137704	0.293386	0.255051	0	0	0.114596	0.0390196	1	0.6202	0.392	37	39	0.415849	0.337107
2019	45	47.1903	1.52873	96.61	0.375	2.07944	45	-0.0040885	0.0845535	22.2343	0.149354	0	0.30714	0.69621	0.208065	0.494241	0	0	0.0895418	0.0532502	1	0.612	0.4238	37	39	0.415858	0.337072
2020	45	68.0245	1.47297	96.82	0.333333	2.19722	45	0.0087528	0.0003886	22.3266	0.215358	0.0690405	0.223689	-0.0228063	0.195096	0.367698	0	0	0.113516	0.0662975	1	0.6386	0.4316	37	39	0.415828	0.337063
2021	45	87.9933	1.89747	97.44	0.333333	2.19722	45	0.0136655	-0.0008072	22.4274	0.278864	0.12426	0.185938	0.087618	0.465363	0.424851	0	0	0.114605	0.0546381	1	0.6976	0.445	37	39	0.415763	0.337048
2012	48	193.824	0.353489	9.29	0.363636	2.3979	48	0.0249751	-0.0207717	20.9153	0.592418	0.0086425	0.355446	0.0929202	0.33665	1.21419	0	0	0.0112941	0.113096	0	0.1076	0.2011	34	13	0.151161	0.183002
2013	48	209.561	1.39169	16.51	0.363636	2.3979	48	-0.0074692	-0.0571214	21.0089	0.636463	0.0316951	0.193404	0.0770309	0.392663	1.15129	0	0	0.0225513	0.137823	0	0.1067	0.1606	35	13	0.151177	0.183738
2014	48	224.717	1.2631	36.46	0.363636	2.3979	48	0.0606014	0.249845	21.4078	0.695063	0.0011882	0.357835	0.369964	0.263646	1.219	0	0	0.0222498	0.139942	0	0.0591	0.1856	36	13	0.152043	0.183284
2015	48	188.382	7.4137	36.98	0.363636	2.3979	48	0.108088	0.159754	21.3864	0.586591	6.38e-06	0.474081	0.0734956	0.250854	1.06996	0	0	0.0206132	0.125716	0	0.0779	0.1372	37	13	0.151701	0.184164
2016	48	186.14	7.77564	43.79	0.363636	2.3979	48	0.0030641	-0.145629	21.3961	0.578484	0.0231551	0.16821	-0.321799	0.249244	0.78893	0	0	0.0236522	0.105805	0	0.0861	0.1528	37	13	0.151552	0.18388
2017	48	264.473	3.52284	39	0.363636	2.3979	48	-0.0355353	0.0841835	22.0855	0.818492	0.143357	0.312888	-0.0074406	0.193739	0.693012	0	0	0.0113771	0.104587	0	0.0428	0.4409	37	13	0.152339	0.178642
2018	48	242.59	3.07994	47.89	0.363636	2.3979	48	0.0867417	0.20813	22.3686	0.763554	0	0.351726	1.21793	0.169346	0.840211	0	0	0.0130374	0.0740089	0	0.0391	0.3397	37	13	0.152406	0.180482
2019	48	199.763	4.05121	48.74	0.363636	2.3979	48	0.178963	0.156646	22.5907	0.632612	0	0.340472	0.431134	0.0892492	0.653842	0	0	0.0062353	0.101621	0	0.0407	0.2919	37	13	0.152377	0.181351
2020	48	226.524	4.36269	48.81	0.363636	2.3979	48	0.0886244	0.182361	23.0162	0.719174	0.0780512	0.364901	-0.172244	0.0886562	0.528528	0	0	0.0036181	0.109507	0	0.0528	0.4447	37	13	0.152157	0.178573
2021	48	260.668	4.26532	45.04	0.363636	2.3979	48	0.0268726	0.178035	23.4201	0.827464	0.074635	0.239393	-0.208775	0.229935	0.564827	0	0	0.0038058	0.0453192	0	0.0826	0.885	37	13	0.151615	0.170567
2011	49	232.673	1.55696	92.68	0.333333	2.19722	49	0.110642	-0.0065965	21.0734	0.698867	0	0.0705469	0.706906	0.111375	1.48204	0	0	0.483589	0.433927	1	0.8523	0.332	27	38	0.325213	0.291641
2012	49	247.18	2.06022	98.76	0.375	2.07944	49	0.0917279	0.18382	21.3445	0.750595	0	0.167681	0.422429	0.0743181	1.67091	0	0	0.483589	0.433927	1	0.8242	0.3961	28	38	0.325284	0.291478
2013	49	261.081	4.1037	99.96	0.333333	2.19722	49	0.0815868	0.0163429	21.9385	0.806481	0	0.105324	0.377834	0.043119	1.13982	0	0	0.483589	0.433927	1	0.8102	0.4528	29	38	0.32532	0.291333
2014	49	257.909	2.81357	99.69	0.333333	2.19722	49	0.0669178	0.0318248	22.2656	0.803558	0	0.255982	0.451357	0.0457257	1.45667	0	0	0.383891	0.346275	1	0.7531	0.473	30	38	0.325466	0.291281
2015	49	207.764	4.87561	99.47	0.333333	2.19722	49	0.0905475	0.188048	21.9478	0.647972	0	0.168912	0.319987	0.0682938	2.29374	0	0	0.45298	0.433927	1	0.823	0.5084	31	38	0.325288	0.291191
2016	49	225.965	3.73631	99.81	0.333333	2.19722	49	0.0679559	0.0166277	22.3614	0.708479	0	0.106402	0.0344108	0.062168	1.51634	0	0	0.483589	0.433927	1	0.7934	0.5927	32	38	0.325363	0.290976
2017	49	243.068	3.54604	99.74	0.333333	2.19722	49	0.0477447	-0.0548167	22.7539	0.761753	0	0.0438024	0.431154	0.0989701	1.54936	0	0	0.483589	0.433927	1	0.7763	0.6186	33	38	0.325407	0.29091
2018	49	236.254	2.70219	99.19	0.333333	2.19722	49	0.0595799	0.0138481	22.9005	0.743297	0.0269779	0.0398908	0.381489	0.0887544	1.97592	0	0	0.472805	0.433927	1	0.8098	0.6112	34	38	0.325321	0.290929
2019	49	213.694	3.66498	99.25	0.333333	2.19722	49	0.076377	0.181818	22.8946	0.673751	0.0618847	0.0820553	0.0691888	0.125158	2.23166	0	0	0.453896	0.433927	1	0.8133	0.6182	35	38	0.325312	0.290911
2020	49	217.477	5.76227	99.05	0.333333	2.19722	49	0.0818955	0.141843	22.9248	0.687771	0.018118	0.063173	0.0517895	0.136551	2.09807	0	0	0.483589	0.433927	1	0.7373	0.6095	36	38	0.325506	0.290933
2021	49	215.478	7.08384	99.31	0.333333	2.19722	49	0.0736707	0.0445776	23.1007	0.681789	0.0728286	0.0283877	0.0037648	0.113633	1.82003	0	0	0.479028	0.433927	1	0.6558	0.5741	37	38	0.325714	0.291023
2012	50	197.509	0.963559	0	0.428571	1.94591	50	0.0176288	0.104694	22.7778	0.608351	0.230485	0.082079	-0.0609805	0.620239	0.641327	0	0	0.138829	0.118257	1	0.43	0.3	30	39	0.41606	0.337209
2013	50	190.19	1.02512	0	0.333333	2.19722	50	0.0357963	0.178229	22.7998	0.588088	0.181119	0.143856	0.0428825	0.539428	0.649235	0	0	0.142251	0.171063	1	0.34	0.26	31	39	0.41616	0.337254
2014	50	143.584	1.5073	0	0.333333	2.19722	50	0.0437745	0.0883023	23.4764	0.454445	0.0704536	0.0725014	1.06275	0.559613	0.725135	0	0	0.159443	0.175818	1	0.37	0.19	32	39	0.416127	0.337332
2015	50	121.965	1.58089	0	0.375	2.07944	50	0.0256869	0.206165	23.7973	0.387465	0.0416114	0.353347	0.129542	0.36359	0.577928	0	0	0.103643	0.189974	1	0.29	0.17	33	39	0.416216	0.337354
2016	50	115.102	1.65589	94.91	0.333333	2.19722	50	0.0262544	0.0452323	23.7996	0.365342	0.0595037	0.221111	0.0196347	0.353695	0.480631	0	0	0.152482	0.188295	1	0.4144	0.216	34	39	0.416078	0.337303
2017	50	161.183	1.69544	83.85	0.333333	2.19722	50	0.0272224	0.0647911	24.1128	0.511848	0.125791	0.155256	0.305096	0.258359	0.445557	0	0	0.135075	0.169378	1	0.4141	0.2541	35	39	0.416078	0.33726
2018	50	178.36	1.4568	88.27	0.333333	2.19722	50	0.0163879	0.0593837	24.8182	0.566855	0.180184	0.0619499	1.06327	0.522594	0.510031	0	0	0.105539	0.125446	1	0.6116	0.2099	36	39	0.415858	0.337309
2019	50	186.286	1.87778	88.49	0.333333	2.19722	50	0.0126715	0.0727362	24.9046	0.591951	0.204862	0.0496822	0.0474007	0.46646	0.518026	0	0	0.0891174	0.120222	1	0.6181	0.1771	37	39	0.415851	0.337346
2020	50	170.998	1.9686	87.97	0.333333	2.19722	50	0.0200458	0.0907705	25.0213	0.543647	0.237696	0.0692064	-0.0346485	0.395534	0.446933	0	0	0.0695647	0.104811	1	0.509	0.2097	37	39	0.415972	0.33731
2021	50	178.179	1.83451	90.91	0.363636	2.3979	50	0.0191771	0.062823	25.1107	0.566435	0.227082	0.0803033	0.0888206	0.324903	0.408868	0	0	0.0833775	0.0989876	1	0.415	0.2161	37	39	0.416077	0.337303
2014	55	204.148	1.73913	54.88	0.428571	1.94591	55	0.0253062	-0.145629	22.0215	0.644926	0	0.0646761	0.109122	0.172545	0.450765	0	0	0.324504	0.249098	0	0.1959	0.2644	21	33	0.320948	0.280527
2015	55	221.71	2.35139	60.96	0.428571	1.94591	55	0.0152807	-0.0806683	22.2193	0.701165	0.0672907	0.0954245	0.31581	0.145877	0.478536	0	0	0.336675	0.262347	0	0.2133	0.269	22	33	0.320658	0.28045
2016	55	208.145	2.32672	68.32	0.428571	1.94591	55	0.0966532	0.0686185	22.6383	0.660779	0.135872	0.167736	0.648273	0.0925633	0.524699	0	0	0.34799	0.270008	0	0.3459	0.4034	23	33	0.318448	0.27821
2017	55	181.088	1.64165	46.08	0.428571	1.94591	55	0.150949	0.0731544	22.7548	0.575245	0.117236	0.163523	-0.298867	0.0731917	0.448284	0	0	0.257036	0.193997	0	0.1773	0.2391	24	33	0.321258	0.280948
2018	55	161.205	1.15383	47.33	0.428571	1.94591	55	0.210732	0.0363175	23.0897	0.512594	0.112018	0.138931	0.0343377	0.0520645	0.268855	0	0	0.193287	0.145184	0	0.185	0.1858	25	33	0.32113	0.281837
2019	55	169.859	1.30758	51.39	0.428571	1.94591	55	0.030498	-0.0004648	23.1542	0.53991	0.0480654	0.112346	-0.0140817	0.0513948	0.232911	0	0	0.19888	0.155637	0	0.2252	0.189	26	33	0.32046	0.281783
2020	55	170.105	1.20024	57.59	0.428571	1.94591	55	0.0321717	0.0462388	23.197	0.540957	0.0926455	0.128658	-0.0088008	0.0560463	0.283784	0	0	0.0693815	0.180811	0	0.1507	0.2118	27	33	0.321702	0.281403
2021	55	171.137	1.2906	57.23	0.428571	1.94591	55	0.0184971	-0.0051728	23.2297	0.543997	0.108757	0.111651	0.194149	0.0935029	0.28319	0	0	0.0589521	0.17882	0	0.1568	0.175	28	33	0.3216	0.282017
2012	59	244.547	0.802383	99.7	0.333333	2.19722	59	0.0006086	-0.0642221	24.2123	0.774421	0.145696	0.122839	-0.0412262	0.618204	1.16339	1	0	0.0100851	0.0967156	1	0.2175	0.06895	16	25	0.255816	0.793637
2013	59	235.487	0.627485	20.2	0.375	2.07944	59	-0.0056949	0.0640062	24.0712	0.745773	0.174063	0.0931338	0.154108	0.648415	1.71845	1	0	0.0122343	0.0336701	1	0.3159	0.9132	17	25	0.250637	0.749203
2014	59	228.912	1.40907	98.6	0.333333	2.19722	59	-0.0429537	0.0036852	24.2671	0.725987	0.0471386	0.14667	0.057444	0.563638	1.47189	1	0	0.0245073	0.0532517	1	0.2758	0.9132	18	25	0.252747	0.749203
2015	59	218.124	1.17349	81.43	0.333333	2.19722	59	0.0121165	0.156314	24.1218	0.691936	0.031617	0.109644	-0.296639	0.618913	1.19584	1	0	0.0104459	0.0614016	1	0.2376	0.9132	19	25	0.254758	0.749203
2016	59	203.639	1.67154	57.69	0.333333	1.94591	59	0.0589132	0.134643	24.1691	0.646671	0.0286179	0.133615	-0.0584088	0.547561	1.07864	1	0	0.0103243	0.0657188	1	0.2797	0.8391	20	25	0.252542	0.753103
2017	59	185.984	1.3681	82.66	0.333333	2.19722	59	0.0626823	0.0957436	24.1562	0.591054	0.0013066	0.208644	0.158392	0.535283	1.2824	1	0	0.0185444	0.0388344	1	0.2652	0.9132	21	25	0.253305	0.749203
2018	59	181.457	0.908466	85.49	0.333333	2.19722	59	0.0346184	0.0731085	24.2033	0.576934	0.191744	0.270336	0.08808	0.464155	1.30138	1	0	0.0279466	0.0707992	1	0.2636	0.9132	22	25	0.253389	0.749203
2019	59	162.985	0.927671	100	0.333333	2.19722	59	0.035729	0.0927639	24.1029	0.51817	0.110954	0.250724	0.079738	0.526707	1.52059	1	0	0.0157012	0.0398169	1	0.2359	0.9132	23	25	0.254847	0.749203
2020	59	155.416	0.854693	100	0.333333	2.19722	59	0.0123651	0.100884	24.0519	0.494189	0.212333	0.282051	-0.23154	0.509359	1.21284	1	0	0.0074166	0.0306832	1	0.1958	0.9132	24	25	0.256958	0.749203
2021	59	168.651	1.08003	99.96	0.333333	2.19722	59	0.0291815	0.0873325	24.1926	0.53655	0.237696	0.301044	0.266608	0.419631	1.36946	1	0	0.0078765	0.0634674	1	0.2292	0.9061	25	25	0.2552	0.749576
2013	60	179.73	2.46875	6.75	0.363636	2.3979	60	0.0291399	0.0672007	23.3939	0.561427	0.0837888	0.101422	0.147817	0.566106	1.615	1	0	0.0369763	0.0419931	1	0.393	0.3962	30	32	0.414285	0.531894
2014	60	172.954	3.2774	9.63	0.363636	2.3979	60	0.0387407	0.060455	23.3776	0.540798	0.0916075	0.0810999	0.162896	0.612277	1.90844	1	0	0.0335365	0.0344559	1	0.363	0.2765	31	32	0.414862	0.534196
2015	60	159.752	4.67754	11.88	0.4	2.30259	60	0.0164152	0.0210929	23.4885	0.503239	0.0493368	0.104057	-0.310597	0.574315	1.1237	1	0	0.0337742	0.0278804	1	0.4268	0.4444	32	32	0.413635	0.530967
2016	60	163.485	3.89938	8.8	0.4	2.30259	60	0.020149	0.0828783	23.5547	0.515829	0.0595044	0.131945	-0.110797	0.551184	0.950998	1	0	0.0410483	0.0344107	1	0.3194	0.3164	33	32	0.4157	0.533429
2017	60	141.546	4.1328	12.19	0.444444	2.19722	60	0.0579555	0.130863	23.6608	0.448533	0.0527709	0.15578	0.26069	0.508578	1.10013	1	0	0.0315909	0.0367804	1	0.3249	0.4041	34	32	0.415594	0.531742
2018	60	142.099	2.61293	9.01	0.333333	2.19722	60	0.0466299	0.101084	23.694	0.450591	0.0361794	0.205459	0.0523249	0.526169	1.09193	1	0	0.0398501	0.0407044	1	0.3657	0.4394	35	32	0.41481	0.531064
2019	60	138.981	2.76114	0	0.333333	2.19722	60	0.042882	0.109313	23.7349	0.440773	0.0450436	0.195287	0.141412	0.567699	1.03247	1	0	0.0267261	0.0430059	1	0.3479	0.3874	36	32	0.415152	0.532064
2020	60	149.009	2.98781	3.4	0.333333	2.19722	60	0.0451712	0.0658068	23.9157	0.47259	0.0800389	0.138429	0.324694	0.482846	1.24524	1	0	0.0280026	0.0510222	1	0.429	0.4146	37	32	0.413592	0.53154
2021	60	158.128	3.07521	7.95	0.333333	2.19722	60	0.0442366	0.0640309	24.0412	0.501386	0.0590458	0.14461	0.470924	0.449473	1.34628	1	0	0.0212805	0.0391979	1	0.4052	0.352	37	32	0.41405	0.532744
2009	63	233.506	1.96704	0	0.357143	2.56495	63	0.0394435	0.0545675	24.9478	0.737368	0.0350646	0.222276	0.360756	0.130455	0.850679	0	0	0.235554	0.315056	1	0.4695	0.1798	13	39	0.416016	0.337343
2010	63	222.313	1.86343	0	0.357143	2.56495	63	0.0413118	0.0111929	25.1559	0.703371	0.0204309	0.199249	0.165769	0.160752	0.805491	0	0	0.224044	0.302994	1	0.4085	0.1941	14	39	0.416084	0.337327
2011	63	237.198	1.33018	85.99	0.357143	2.56495	63	0.0212882	-0.0171989	25.3807	0.750506	0.0658711	0.217349	0.227579	0.133413	0.768427	0	0	0.257165	0.310267	1	0.3373	0.1934	15	39	0.416163	0.337328
2014	63	238.02	1.43471	80	0.357143	2.56495	63	0.0256815	0.0236563	25.3887	0.752459	0.0945232	0.193551	0.082909	0.136384	0.834275	0	0	0.256461	0.278928	1	0.4135	0.1939	18	39	0.416079	0.337327
2018	63	236.058	1.96605	67.68	0.333333	2.19722	63	-0.0537247	-0.0712433	25.4398	0.745182	0.0182957	0.224274	-0.214142	0.171065	0.700295	0	0	0.166928	0.21216	1	0.5451	0.1876	22	39	0.415932	0.337334
2019	63	230.857	3.75394	63.54	0.333333	2.19722	63	0.0409107	0.0527369	25.4398	0.731208	0.0711399	0.257102	0.0610834	0.171321	0.67675	0	0	0.142257	0.196375	1	0.5596	0.2118	23	39	0.415916	0.337307
2020	63	218.795	3.90321	0	0.333333	2.19722	63	0.0313453	0.0679301	25.4398	0.69381	0.150126	0.255231	0.118083	0.192228	0.761549	0	0	0.105494	0.189304	1	0.6144	0.1743	24	39	0.415855	0.337349
2021	63	215.418	3.98792	71.26	0.333333	2.19722	63	0.041691	0.0931693	25.4398	0.684249	0.177222	0.319787	0.12884	0.153029	0.71684	0	0	0.103749	0.197168	1	0.604	0.21	25	39	0.415867	0.337309
2012	66	205.999	1.35914	96.5	0.333333	2.19722	66	0.002436	0.116448	24.3915	0.738523	0.0320722	0.101304	0.0429416	0.167329	2.06224	0	0	0.387946	0.398477	1	0.2783	0.3163	16	39	0.416229	0.337191
2013	66	290.829	1.42942	97.34	0.333333	2.19722	66	-0.0194483	0.0164455	24.3926	0.77851	0.0409569	0.0919253	-0.023736	0.156919	2.01995	0	0	0.36499	0.384506	1	0.2853	0.3416	17	39	0.416221	0.337163
2014	66	258.789	1.73242	96.39	0.333333	2.19722	66	-0.0083794	0.0642049	24.4258	0.791154	0.0302226	0.116118	-0.0083903	0.139567	1.99266	0	0	0.344462	0.398101	1	0.2937	0.3876	18	39	0.416212	0.337112
2015	66	257.277	4.20172	97.62	0.333333	2.19722	66	-0.0049374	0.0427669	24.3985	0.779422	0.075152	0.144147	-0.0553009	0.142764	1.96067	0	0	0.363785	0.38413	1	0.3218	0.3898	19	39	0.416181	0.337109
2016	66	247.165	2.78043	10.38	0.333333	2.19722	66	0.0052528	0.0507719	24.4334	0.767378	0.023865	0.0283877	-0.052206	0.0319487	1.76446	0	0	0.0179164	0.0171595	1	0.2981	0.4029	20	39	0.416207	0.337095
2017	66	159.153	3.37005	62.41	0.333333	2.19722	66	0.0457903	-0.0264881	23.4447	0.502777	0.0765046	0.325749	-0.496512	0.156894	0.626981	0	0	0.18822	0.142368	1	0.1773	0.1841	21	39	0.416341	0.337338
2018	66	184.916	2.47975	57.62	0.333333	2.19722	66	0.0660137	0.0028034	23.496	0.584406	0.0777132	0.253715	0.0528719	0.157924	0.581893	0	0	0.232601	0.169572	1	0.1535	0.1643	22	39	0.416368	0.33736
2019	66	189.725	6.21391	78.42	0.333333	2.19722	66	0.0537991	0.0050369	23.7992	0.600809	0.101847	0.232837	0.0833511	0.157777	0.46909	0	0	0.209061	0.164449	1	0.1319	0.1176	23	39	0.416392	0.337412
2020	66	208.471	7.39908	80.09	0.333333	2.19722	66	0.0354005	0.006075	24.0386	0.660481	0.123137	0.211593	0.3322	0.149726	0.5067	0	0	0.195646	0.198657	1	0.1467	0.1655	24	39	0.416375	0.337359
2021	66	211.813	5.74775	78.27	0.333333	2.19722	66	0.0208644	-0.008831	24.211	0.670955	0.0923159	0.201018	0.231505	0.151105	0.642788	0	0	0.191328	0.204051	1	0.1059	0.1911	25	39	0.416421	0.33733
2012	70	161.677	3.04458	74.54	0.4	2.30259	70	0.0274263	0.0409053	21.4122	0.509238	0.0783801	0.12616	0.291311	0.22153	0.952053	0	0	0.238462	0.297337	1	0.1442	0.3427	14	38	0.327019	0.291614
2013	70	153.006	3.96509	76	0.333333	2.19722	70	0.028579	0.0063912	21.5357	0.482769	0.0652772	0.0978946	-0.0236864	0.225944	0.67701	0	0	0.297642	0.287117	1	0.1242	0.2649	15	38	0.32707	0.291812
2014	70	163.434	4.15267	74.39	0.333333	2.19722	70	0.02715	0.0548656	21.6819	0.51634	0.0600971	0.112594	0.217122	0.213463	0.697165	0	0	0.30191	0.339852	1	0.1014	0.3094	16	38	0.327128	0.291699
2015	70	204.078	10.0541	77.28	0.333333	2.19722	70	-0.0718782	0.0451214	22.1007	0.64449	0.0365529	0.129763	0.280434	0.174645	0.686392	0	0	0.268393	0.380946	1	0.0988	0.3615	17	38	0.327135	0.291566
2016	70	212.626	8.27627	80.41	0.333333	2.19722	70	0.0288122	0.063039	22.2849	0.6724	0.0287065	0.145807	0.882775	0.153486	0.912102	0	0	0.302738	0.432224	1	0.4542	0.2613	18	38	0.326228	0.291821
2017	70	217.272	6.54813	84.63	0.375	2.07944	70	0.041229	0.0432141	22.4902	0.688177	0.0253701	0.15958	0.186595	0.127565	0.862695	0	0	0.349017	0.433927	1	0.491	0.2947	19	38	0.326134	0.291736
2018	70	219.555	5.37687	82.94	0.333333	2.19722	70	0.0417701	-0.0112386	22.7	0.694881	0.0190973	0.144744	0.0425587	0.120704	0.690156	0	0	0.332957	0.371887	1	0.4644	0.2807	20	38	0.326202	0.291772
2019	70	187.163	9.02369	80.52	0.333333	2.19722	70	0.0518098	-0.035965	22.6819	0.5931	0.0145422	0.137713	-0.241438	0.135575	0.691213	0	0	0.276602	0.266948	1	0.3742	0.2404	21	38	0.326432	0.291875
2020	70	222.279	7.93615	65.71	0.375	2.07944	70	0.0057815	0.0064202	23.0344	0.705036	0.0507222	0.316778	0.0910438	0.0929195	0.597597	0	0	0.162959	0.190105	1	0.407	0.5236	22	38	0.326349	0.291152
2021	70	220.534	6.14357	74.31	0.333333	2.19722	70	-0.0723446	-0.0694069	22.8424	0.697191	0.110042	0.240743	-0.0278649	0.118417	0.447161	0	0	0.272872	0.145969	1	0.3632	0.1892	23	38	0.32646	0.292005
2009	100	229.668	8.68869	94.64	0.363636	2.3979	100	0.0232696	0.0244	24.1322	0.721231	0.068611	0.34923	0.152943	0.116538	1.55193	0	0	0.214909	0.269278	1	0.1827	0.4311	28	39	0.416335	0.337063
2010	100	209.199	8.64661	94.89	0.363636	2.3979	100	0.0088336	0.0148762	24.7025	0.661685	0.0360763	0.518695	0.170985	0.078797	1.04923	0	0	0.151135	0.156163	1	0.1509	0.3581	29	39	0.416371	0.337145
2011	100	234.068	8.73076	96.38	0.375	2.07944	100	0.0225774	0.022513	25.0275	0.739467	0.154054	0.315454	0.172809	0.161187	0.807573	0	0	0.180489	0.192706	1	0.1363	0.3705	30	39	0.416387	0.337131
2012	100	236.273	8.96639	96.67	0.375	2.07944	100	0.0159598	0.0491004	25.1021	0.74628	0.103555	0.259488	0.144345	0.291161	0.952578	0	0	0.184046	0.218937	1	0.1177	0.3156	31	39	0.416408	0.337192
2013	100	235.376	9.06526	97.3	0.333333	2.19722	100	0.036945	0.0663623	25.081	0.744391	0.128429	0.211679	0.227758	0.293026	1.17912	0	0	0.20191	0.206364	1	0.1111	0.1579	32	39	0.416415	0.337367
2014	100	224.496	10.3449	97.42	0.333333	2.19722	100	0.0455735	0.0582733	25.2545	0.710795	0.0979539	0.257514	0.184641	0.266833	1.15625	0	0	0.194296	0.171288	1	0.1145	0.1987	33	39	0.416411	0.337322
2015	100	209.242	11.6282	96.33	0.333333	2.48491	100	0.0289026	0.0661633	25.4396	0.663285	0.106924	0.238988	0.0353781	0.28352	1.00761	0	0	0.154492	0.155667	1	0.1185	0.2093	34	39	0.416407	0.33731
2016	100	217.682	10.6933	96.92	0.333333	2.48491	100	0.0145275	0.0545614	25.4398	0.689086	0.140329	0.293503	0.0163597	0.300372	0.771118	0	0	0.133426	0.145712	1	0.109	0.246	35	39	0.416417	0.337269
2017	100	208.951	11.6784	96.07	0.333333	2.48491	100	0.0221138	0.0574545	25.4398	0.662227	0.126539	0.301381	0.0478854	0.264261	0.73427	0	0	0.130495	0.133416	1	0.1791	0.1976	36	39	0.416339	0.337323
2018	100	216.107	10.1287	96.06	0.333333	2.48491	100	0.021089	0.0544011	25.4398	0.684215	0.191244	0.255063	0.0161131	0.235914	0.640384	0	0	0.0927382	0.140147	1	0.1588	0.2078	37	39	0.416362	0.337312
2019	100	193.68	12.295	98.49	0.444444	2.19722	100	0.0221889	0.0697024	25.4398	0.612466	0.233626	0.255247	-0.338213	0.336039	0.479037	0	0	0.051984	0.080497	1	0.293	0.2266	37	39	0.416213	0.337291
2020	100	208.232	15.382	91.99	0.4	2.30259	100	0.0196396	0.0647451	25.4398	0.650817	0.237696	0.199721	0.0233437	0.447512	0.300384	0	0	0.051	0.0821787	1	0.389	0.2313	37	39	0.416106	0.337286
2021	100	195.483	14.3678	93.76	0.363636	2.3979	100	0.0484528	0.106495	25.4398	0.612464	0.237696	0.209587	1.13055	0.437306	0.453722	0	0	0.0615904	0.0893107	1	0.3544	0.2251	37	39	0.416144	0.337293
2012	153	147.628	1.64852	92.45	0.333333	2.19722	153	0.0124729	0.0314725	21.0952	0.465688	0.0413654	0.0625574	0.0931605	0.471714	1.1852	0	0	0.199559	0.121755	0	0.1248	0.1929	16	27	0.135636	0.345282
2013	153	147.792	2.26537	91.15	0.333333	2.19722	153	0.0137245	-0.0354925	21.4069	0.467801	0.0994605	0.168564	-0.0771318	0.400502	0.780376	0	0	0.169547	0.102944	0	0.0774	0.1695	17	27	0.137329	0.346118
2014	153	153.893	3.41898	91.03	0.333333	2.19722	153	0.0183759	0.0046974	21.5286	0.487413	0.0303012	0.120189	0.110496	0.344662	0.707593	0	0	0.206699	0.125292	0	0.1126	0.1776	18	27	0.136071	0.345829
2015	153	153.506	2.93258	88.27	0.333333	2.19722	153	0.0136503	0.0197367	21.5585	0.486291	0.0257669	0.118335	-0.0851416	0.32924	0.718835	0	0	0.185032	0.122644	0	0.1004	0.1535	19	27	0.136507	0.346689
2016	153	169.427	3.5565	91.18	0.333333	2.19722	153	0.0183552	0.0314057	21.6357	0.537108	0.0172665	0.122958	0.308429	0.388462	0.801235	0	0	0.236954	0.176426	0	0.1072	0.2268	20	27	0.136264	0.344071
2017	153	176.224	2.32015	85.62	0.333333	2.19722	153	0.0236109	0.0189308	21.7413	0.559038	0	0.147111	0.267703	0.336724	0.83752	0	0	0.262556	0.201388	0	0.105	0.1785	21	27	0.136343	0.345796
2018	153	179.719	1.60617	88.39	0.333333	2.19722	153	0.020182	0.0776571	21.8245	0.570549	0	0.176742	0.168841	0.3078	0.949541	0	0	0.22405	0.259822	0	0.0736	0.1848	22	27	0.137464	0.345571
2019	153	197.582	1.95724	94.09	0.375	2.07944	153	0.0226455	0.0186013	21.9929	0.627174	0.029531	0.107202	0.0745568	0.261756	0.828623	0	0	0.189895	0.270329	0	0.0936	0.1454	23	27	0.13675	0.346979
2020	153	189.54	2.51494	94.52	0.333333	2.19722	153	0.0280778	0.0805106	22.0142	0.601789	0.0074356	0.0776428	0.025669	0.249269	0.841219	0	0	0.187588	0.195888	0	0.1113	0.1981	24	27	0.136118	0.345096
2021	153	186.382	3.32476	91.94	0.333333	2.19722	153	0.0286844	0.0623326	22.0626	0.591832	0.0225347	0.0658499	0.054344	0.245684	0.865873	0	0	0.171889	0.160608	0	0.1067	0.2297	25	27	0.136282	0.343968
2010	157	177.529	1.7807	68.35	0.571429	1.94591	157	0.0728302	0.0086543	24.8663	0.563865	0.0763999	0.327308	0.550545	0.0957676	0.441487	0	0	0.120229	0.195686	1	0.0496	0.1652	12	35	0.29072	0.269983
2011	157	158.036	1.30988	81.92	0.571429	1.94591	157	0.114182	0.0292426	24.9941	0.502181	0.0832175	0.249821	0.438917	0.0937039	0.631552	0	0	0.178769	0.169091	1	0.0357	0.1792	13	35	0.290964	0.269738
2012	157	168.932	1.55267	87.92	0.571429	1.94591	157	0.0846193	0.0332712	25.2116	0.53707	0.0434906	0.264592	0.0377481	0.0820514	0.53829	0	0	0.231765	0.151842	1	0.03565	0.1802	14	35	0.290965	0.26972
2013	157	166.872	0.952074	69.86	0.571429	1.94591	157	0.0441368	0.0082286	25.2179	0.530345	0.0630007	0.228107	-0.198235	0.0927864	0.417139	0	0	0.320109	0.175113	1	0.03565	0.1826	15	35	0.290965	0.269678
2014	157	176.392	1.20924	61.38	0.571429	1.94591	157	0.0066968	-0.0820211	25.264	0.56006	0.104389	0.187744	-0.329268	0.122248	0.261092	0	0	0.344033	0.143911	1	0.03565	0.1837	16	35	0.290965	0.269659
2015	157	178.552	0.931462	38.62	0.5	1.79176	157	0.0009726	-0.0355782	25.2636	0.566712	0.0688524	0.148882	-0.1972	0.132731	0.233476	0	0	0.330021	0.128757	1	0.0395	0.0984	17	35	0.290897	0.271155
2016	157	181.53	0.80278	35.66	0.571429	1.94591	157	-0.0101503	0.0243273	25.2135	0.576009	0.113299	0.116109	-0.035215	0.137362	0.253609	0	0	0.362496	0.136759	1	0.03565	0.1688	18	35	0.290965	0.26992
2017	157	170.232	0.803697	32.57	0.571429	1.94591	157	0.015009	0.0342889	25.1439	0.540256	0.0785958	0.238788	0.162336	0.119935	0.294604	0	0	0.287055	0.109712	1	0.03565	0.1164	19	35	0.290965	0.27084
2018	157	184.347	0.657747	39.81	0.571429	1.94591	157	0.0209362	0.0541868	25.2608	0.585172	0.0592682	0.293238	0.233046	0.101167	0.310865	0	0	0.260142	0.115676	1	0.03565	0.099	20	35	0.290965	0.271145
2019	157	179.656	1.17106	57.33	0.571429	1.94591	157	0.0464343	0.0675517	25.2458	0.570609	0.0308691	0.160983	0.50915	0.111496	0.440451	0	0	0.275926	0.207033	1	0.03565	0.1262	21	35	0.290965	0.270668
2020	157	184.985	1.70733	68.31	0.571429	1.94591	157	0.0632573	0.0638293	25.4398	0.588158	0.0251732	0.173381	0.503414	0.095654	0.489453	0	0	0.283438	0.280234	1	0.03565	0.1706	22	35	0.290965	0.269889
2021	157	164.226	1.37128	73.98	0.571429	1.94591	157	0.0523368	0.021511	25.4398	0.522226	0.0401763	0.211399	0.0310508	0.103999	0.513442	0	0	0.355565	0.198638	1	0.03565	0.1463	23	35	0.290965	0.270315
2012	301	91.1832	2.72287	89.68	0.444444	2.19722	301	0.0445443	0.136162	21.9994	0.247966	0.011025	0.141565	-0.183939	0.161084	0.323464	0	0	0.0429707	0.026622	0	0.2308	0.5922	15	28	0.266876	0.50472
2013	301	71.5545	2.72965	90.15	0.375	2.07944	301	0.0901656	0.0440524	22.0226	0.191626	0	0.173485	0.17328	0.133798	0.254796	0	0	0.0367819	0.018689	0	0.1792	0.8723	16	28	0.267908	0.499118
2014	301	79.5802	2.82816	89.79	0.428571	1.94591	301	0.05637	-0.0313402	22.1063	0.215454	0.0027031	0.111387	-0.235171	0.196158	0.193541	0	0	0.0273603	0.0087108	0	0.2177	0.6105	17	28	0.267138	0.504354
2015	301	94.7877	2.89696	88.84	0.428571	1.94591	301	0.0378594	0.0503356	22.2066	0.264025	0.0585322	0.0875512	-0.116615	0.182704	0.151177	0	0	0.0285517	0.0586111	0	0.2289	0.6059	18	28	0.266914	0.504446
2016	301	104.976	2.84067	88.89	0.428571	1.94591	301	0.0296317	0.172226	22.3262	0.302185	0	0.14383	0.143005	0.202904	0.179655	0	0	0.0278724	0.0968729	0	0.1982	0.7749	19	28	0.267528	0.501066
2017	301	67.8411	2.83859	90.93	0.5	1.79176	301	0.051641	0.108376	22.2083	0.186972	0	0.217821	0.402105	0.153448	0.31046	0	0	0.0401278	0.0086883	0	0.2876	0.7081	20	28	0.26574	0.502402
2018	301	130.709	3.50304	93.78	0.428571	1.94591	301	0.0387121	0.0634654	23.8084	0.407513	0.0285085	0.158363	2.15751	0.452922	1.05544	0	0	0.0289121	0.102238	0	0.0507	0.5421	21	28	0.270478	0.505722
2019	301	179.644	3.45477	98.5	0.428571	1.94591	301	0.0460062	0.148824	24.2798	0.563384	0.0652007	0.172972	0.349646	0.517306	0.764474	0	0	0.0102137	0.136054	0	0.0933	0.3776	22	28	0.269626	0.509012
2020	301	203.861	4.52287	98.2	0.428571	1.94591	301	0.0049693	0.0327542	24.8653	0.64172	0.237696	0.250119	-0.0848114	0.410834	0.391784	0	0	0.003386	0.124551	0	0.1224	0.2893	23	28	0.269044	0.510778
2021	301	246.016	6.56258	99.27	0.428571	1.94591	301	0.0385313	0.040406	25.4398	0.777217	0.237696	0.103635	1.27081	0.324768	0.414649	0	0	0.0066672	0.140066	0	0.1079	0.1737	24	28	0.269334	0.51309
2014	333	198.004	1.39714	96.62	0.384615	2.56495	333	0.0968172	0.206069	25.4398	0.61983	0.0001597	0.0749768	0.172187	0.190817	0.877024	0	0	0.219959	0.272553	0	0.0705	0.0737	15	38	0.327207	0.2923
2015	333	179.741	1.7434	97.63	0.416667	2.48491	333	0.105747	0.207729	25.4398	0.565113	0.000699	0.141251	-0.0220006	0.176899	0.977181	0	0	0.180538	0.267981	0	0.0805	0.06895	16	38	0.327182	0.292312
2016	333	189.1	2.33738	94.05	0.4	2.30259	333	0.0929767	0.156476	25.4398	0.595682	0.0132142	0.14659	0.148548	0.188064	0.898729	0	0	0.122402	0.256985	0	0.101	0.06895	17	38	0.327129	0.292312
2017	333	212.856	4.91828	96.11	0.4	2.30259	333	0.0750128	0.0985165	25.4398	0.665769	0.132952	0.213989	0.51612	0.154702	0.789256	0	0	0.114398	0.243252	0	0.0989	0.06895	18	38	0.327135	0.292312
2018	333	206.989	3.23729	96.38	0.333333	2.19722	333	0.0821021	0.105654	25.4398	0.649398	0.121696	0.124113	0.0833871	0.148556	0.801025	0	0	0.121147	0.22839	0	0.0976	0.06895	19	38	0.327138	0.292312
2019	333	203.89	5.5278	97.64	0.5	2.07944	333	0.0837116	0.127802	25.4398	0.644	0.13677	0.248356	0.0670728	0.139413	0.790899	0	0	0.0776021	0.219991	0	0.1286	0.06895	20	38	0.327059	0.292312
2020	333	207.091	9.59755	96.48	0.375	2.07944	333	0.0763259	0.0820158	25.4398	0.655264	0.118838	0.312922	0.0226537	0.135738	0.666105	0	0	0.07848	0.228036	0	0.1389	0.06895	21	38	0.327033	0.292312
2021	333	206.075	7.09099	96.36	0.333333	2.19722	333	0.0747923	0.0904551	25.4398	0.652465	0.050868	0.21162	0.201782	0.196935	0.800343	0	0	0.0758388	0.254509	0	0.1063	0.06895	22	38	0.327116	0.292312
2012	338	166.431	0.354461	0	0.333333	2.56495	338	0.0487673	0.0415584	24.9178	0.526552	0.0956607	0.334177	-0.197501	0.206375	0.556819	1	0	0.202212	0.229292	1	0.1478	0.1137	11	36	0.372181	0.376528
2013	338	177.666	-0.24237	54.23	0.333333	2.56495	338	0.0486188	0.0734625	25.0866	0.562831	0.116478	0.353195	0.210656	0.19972	0.516011	1	0	0.236463	0.256742	1	0.1969	0.06895	12	36	0.371527	0.377125
2014	338	210.595	0.541739	43.88	0.333333	2.56495	338	0.0480392	0.0927792	25.4398	0.660709	0.0603917	0.220477	0.365715	0.291561	0.553374	1	0	0.194673	0.222484	1	0.1631	0.06895	13	36	0.371977	0.377125
2015	338	203.13	-0.212103	83.56	0.384615	2.56495	338	0.0188267	0.0589686	25.4398	0.636763	0.0634069	0.233275	-0.0743026	0.320134	0.624778	1	0	0.155864	0.170176	1	0.0782	0.06895	14	36	0.373109	0.377125
2016	338	227.253	-0.155352	27.68	0.384615	2.56495	338	0.0219296	0.0503103	25.4398	0.728266	0.184255	0.178861	0.264021	0.31358	0.479408	1	0	0.171223	0.186941	1	0.0937	0.06895	15	36	0.372903	0.377125
2017	338	219.087	1.11587	27.68	0.357143	2.56495	338	0.0483994	0.0857335	25.4398	0.702828	0.0826764	0.199697	0.626564	0.269785	0.648446	1	0	0.204937	0.226833	1	0.1184	0.154	16	36	0.372573	0.375991
2018	338	216.695	0.873732	88	0.333333	2.56495	338	0.0566346	0.108447	25.4398	0.696706	0.0531407	0.228054	0.0507162	0.258722	0.700978	1	0	0.185838	0.227958	1	0.1449	0.129	17	36	0.37222	0.376324
2019	338	218.568	3.92095	90.06	0.333333	2.56495	338	0.0502762	0.10064	25.4398	0.705382	0.0480242	0.244995	0.0948473	0.25145	0.674233	1	0	0.127539	0.249945	1	0.1296	0.1231	18	36	0.372424	0.376403
2020	338	216.337	3.88717	84.48	0.333333	2.56495	338	0.041643	0.0846839	25.4398	0.702925	0.0444197	0.269933	0.132656	0.235751	0.625788	1	0	0.12823	0.252707	1	0.142	0.1374	19	36	0.372259	0.376212
2021	338	197.757	5.34627	87.11	0.333333	2.56495	338	0.041733	0.052907	25.4398	0.628359	0.0465871	0.318236	0.0306698	0.198233	0.696442	1	0	0.10032	0.24326	1	0.1639	0.1067	20	36	0.371967	0.376621
2012	400	171.239	0.870001	68.31	0.333333	2.19722	400	0.0822367	0.0718601	22.6585	0.539772	0	0.0819195	0.515668	0.157092	0.897483	0	0	0.483589	0.286733	1	0.4575	0.1738	17	38	0.598933	0.33076
2013	400	170.849	1.58072	73.25	0.375	2.07944	400	0.0928936	0.0979266	22.8384	0.539619	0	0.144293	0.0820985	0.125736	0.797165	0	0	0.453078	0.330133	1	0.3852	0.2138	18	38	0.600787	0.329735
2014	400	133.462	2.19803	71.35	0.333333	2.19722	400	0.119463	-0.0193018	23.1021	0.422345	0	0.076648	0.168362	0.10249	0.579839	0	0	0.483589	0.300852	1	0.3509	0.1779	19	38	0.601667	0.330655
2015	400	141.945	2.0935	52.3	0.333333	2.19722	400	0.0645343	0.0403054	23.248	0.449712	0	0.0739694	-0.121171	0.0877621	0.464992	0	0	0.483589	0.339944	1	0.4292	0.1025	20	38	0.599659	0.332589
2016	400	148.81	1.9397	61.52	0.333333	2.19722	400	0.0657644	0.0871988	23.3836	0.472021	0	0.126773	0.307734	0.0878233	0.609195	0	0	0.483589	0.367534	1	0.7301	0.2178	21	38	0.591944	0.329632
2017	400	148.001	1.34373	63.72	0.333333	2.19722	400	0.044536	-0.0022825	23.4517	0.469273	0	0.0882628	0.0753316	0.103918	0.552552	0	0	0.483589	0.378313	1	0.7218	0.2836	22	38	0.592156	0.327945
2018	400	134.679	0.827058	55.35	0.333333	2.19722	400	0.0187769	0.0317791	23.4027	0.426969	0	0.0675298	-0.204648	0.117812	0.540755	0	0	0.483589	0.383453	1	0.7441	0.1447	23	38	0.591585	0.331506
2019	400	134.058	1.05295	58.95	0.333333	2.19722	400	0.0327682	0.0050386	23.4373	0.42498	0	0.084322	0.236051	0.127895	0.586814	0	0	0.483589	0.349881	1	0.7626	0.2673	24	38	0.59111	0.328363
2020	400	142.649	1.49632	57.25	0.333333	2.19722	400	0.0477581	0.0466179	23.545	0.452628	0	0.10445	0.101921	0.142824	0.575021	0	0	0.483589	0.3387	1	0.8101	0.2187	25	38	0.589892	0.329609
2021	400	133.896	2.89493	56.78	0.333333	2.19722	400	0.0485124	0.0738249	23.595	0.425149	0	0.162435	0.0714397	0.157514	0.607482	0	0	0.348808	0.301643	1	0.7356	0.2552	26	38	0.591803	0.328673
2009	401	203.319	1.40052	85.34	0.333333	2.19722	401	0.04924	0.0911378	23.7968	0.643191	0.237696	0.194584	0.518523	0.456417	0.32575	0	0	0.0261129	0.131496	1	0.0572	0.1134	16	30	0.160936	0.269343
2012	401	214.196	1.19642	50.34	0.333333	2.19722	401	0.0033245	0.0230358	24.4491	0.677956	0.191174	0.139389	-0.0708809	0.631129	0.282243	0	0	0.0544953	0.0905236	1	0.0461	0.1483	19	30	0.161729	0.26685
2013	401	214.149	0.892259	43.07	0.333333	2.19722	401	0.0046114	0.0281982	24.4867	0.677456	0.161584	0.115795	0.0750954	0.666043	0.254133	0	0	0.0766152	0.069079	1	0.1087	0.2658	20	30	0.157257	0.258457
2014	401	219.779	1.15468	44.08	0.333333	2.19722	401	-0.0062986	0.0511522	24.5087	0.694987	0.0662594	0.126382	-0.0029279	0.642948	0.243659	0	0	0.0750878	0.0740002	1	0.0783	0.2768	21	30	0.159429	0.257671
2015	401	229.759	1.03062	31.71	0.375	2.07944	401	-0.0520901	0.0222205	24.4437	0.725468	0.0273392	0.129383	-0.290876	0.665735	0.214006	0	0	0.0671042	0.0573896	1	0.1013	0.3191	22	30	0.157786	0.25465
2016	401	231.222	1.08779	25.68	0.333333	2.19722	401	-0.0005702	0.0648816	24.4485	0.730765	0.0382419	0.142458	0.11045	0.631844	0.24401	0	0	0.0547095	0.0658672	1	0.0959	0.3579	23	30	0.158171	0.251879
2017	401	229.42	1.19585	15.54	0.333333	2.19722	401	0.0031957	0.0658549	24.4377	0.725263	0.0420989	0.139764	0.239524	0.640691	0.272173	0	0	0.101453	0.0921019	1	0.1303	0.3424	24	30	0.155714	0.252986
2018	401	194.213	1.11523	20.73	0.333333	2.19722	401	0.0412887	0.105343	24.8503	0.615594	0.0179052	0.173671	1.0176	0.521752	0.354386	0	0	0.191851	0.149909	1	0.1211	0.38	25	30	0.156371	0.2503
2019	401	165.96	1.37994	60.79	0.375	2.07944	401	0.0807565	0.135331	24.8298	0.525172	0.0391053	0.127521	0.118594	0.629579	0.458813	0	0	0.109801	0.0840739	1	0.0983	0.2601	26	30	0.158	0.258864
2020	401	143.48	1.21643	67.52	0.428571	1.94591	401	0.0879374	0.148067	24.7999	0.454608	0.0744611	0.130221	0.0281855	0.629608	0.491731	0	0	0.0371474	0.072813	1	0.0692	0.2937	27	30	0.160079	0.256464
2021	401	138.443	1.6657	50.81	0.333333	2.19722	401	0.0693152	0.102957	24.8231	0.440104	0.0767772	0.157526	0.0241811	0.636784	0.493318	0	0	0.0282898	0.0727987	1	0.067	0.3669	28	30	0.160236	0.251236
2012	403	264.884	0.0895773	7.18	0.333333	2.19722	403	0.0023739	0.115404	20.789	0.730624	0	0.0355095	0.0189902	0.427397	0.478282	0	0	0.0047837	0.0341595	1	0.442	0.1735	18	27	0.189016	0.329654
2013	403	241.51	1.03032	1.97	0.333333	2.19722	403	0.0539147	0.0766596	20.8948	0.703759	0.0774961	0.0283877	0.0167969	0.367351	0.430429	0	0	0.0021306	0.0295165	1	0.4196	0.0792	19	27	0.189605	0.332135
2014	403	204.263	1.19628	9.28	0.333333	2.19722	403	0.0895725	0.0645325	20.9004	0.615809	0.0603113	0.0366032	0.0246588	0.583443	0.39211	0	0	0.0021306	0.0324524	1	0.4299	0.1341	20	27	0.189334	0.330691
2015	403	192.52	2.11705	0.02	0.375	2.07944	403	0.052825	0.0555679	20.9586	0.584694	0.0371451	0.040811	0.0220095	0.54694	0.421844	0	0	0.0021306	0.0352932	1	0.3716	0.2892	21	27	0.190868	0.326609
2016	403	184.014	2.39391	0	0.375	2.07944	403	0.0319602	0.0488337	20.9698	0.588208	0.0187559	0.158505	0.121824	0.458786	0.458367	0	0	0.0373317	0.0336045	1	0.2446	0.2915	22	27	0.194211	0.326549
2017	403	193.272	2.14816	87.39	0.375	2.07944	403	0.0115439	-0.0271942	21.0013	0.589444	0	0.110461	0.221242	0.424145	0.461433	0	0	0.0900397	0.0294528	1	0.1554	0.3101	23	27	0.196558	0.326059
2018	403	173.253	1.78512	88.07	0.333333	1.79176	403	0.0568779	0.0885235	20.999	0.529828	0	0.117465	0.254553	0.368453	0.62	0	0	0.130749	0.0329219	1	0.1513	0.3802	24	27	0.196666	0.324215
2019	403	121.301	2.35322	98.32	0.428571	1.94591	403	0.124121	0.150076	20.9636	0.369631	0	0.087244	0.064911	0.343263	0.661696	0	0	0.175396	0.0249826	1	0.1512	0.4514	25	27	0.196668	0.322341
2020	403	134.648	5.25357	97.18	0.428571	1.94591	403	0.110542	0.117898	21.2256	0.414924	0.0121153	0.0622208	0.14665	0.253263	0.579865	0	0	0.180976	0.0278261	1	0.1136	0.5984	26	27	0.197658	0.318472
2021	403	34.6233	5.78848	96.25	0.384615	2.56495	403	0.0552414	0.0575945	22.6816	0.107236	0	0.158627	0.877954	0.136235	0.245042	0	0	0.0793573	0.0240922	1	0.1547	0.7278	27	27	0.196576	0.315067
2009	404	218.081	0.00857803	0	0.333333	2.19722	404	0.0635677	0.0374845	21.7149	0.688138	0.0389536	0.183672	0.057226	0.211242	0.982289	0	0	0.294608	0.433927	1	0.4864	0.2146	14	34	0.358995	0.260305
2011	404	245.9	-0.415922	18.65	0.333333	2.19722	404	0.0170761	0.0374417	22.1623	0.776426	0.0118579	0.147043	0.162645	0.21124	0.881158	0	0	0.428543	0.433927	1	0.383	0.2241	16	34	0.363919	0.259852
2012	404	241.735	-0.270531	99.06	0.333333	2.19722	404	0.0366212	0.0591013	22.277	0.763796	0.002326	0.144962	0.0434951	0.208606	1.00334	0	0	0.373976	0.433927	1	0.3372	0.2148	17	34	0.3661	0.260295
2013	404	191.705	0.236054	99.3	0.333333	2.19722	404	0.0398532	0.0015001	22.5741	0.609224	0.0009426	0.197308	0.197908	0.169521	0.941104	0	0	0.357357	0.433927	1	0.3327	0.1943	18	34	0.366314	0.261271
2014	404	186.022	0.589194	99.4	0.333333	2.19722	404	0.0438438	0.122724	22.611	0.591573	0.0009085	0.200539	0.043652	0.200741	0.942088	0	0	0.351535	0.433927	1	0.2926	0.1792	19	34	0.368224	0.261991
2015	404	180.746	0.821572	99.32	0.333333	2.19722	404	0.0475741	0.104088	22.665	0.574696	0.0008608	0.155284	-0.0209554	0.21454	0.896373	0	0	0.317545	0.433927	1	0.2608	0.1869	20	34	0.369738	0.261624
2016	404	188.308	0.940505	99.44	0.333333	2.19722	404	0.0488449	0.0241237	22.8154	0.598874	0	0.267609	0.0158882	0.186953	0.75269	0	0	0.268883	0.388503	1	0.3411	0.2313	21	34	0.365914	0.25951
2017	404	189.627	0.54213	95.42	0.375	2.07944	404	0.0212561	-0.0162581	23.0237	0.602868	0	0.231465	0.164969	0.15729	0.646572	0	0	0.25348	0.364687	1	0.3461	0.2552	22	34	0.365676	0.258371
2018	404	183.076	-0.0108475	86.87	0.333333	2.19722	404	0.0162261	0.0170742	23.0352	0.582463	0	0.293673	0.0981873	0.187228	0.710395	0	0	0.318816	0.361595	1	0.2578	0.2604	23	34	0.369881	0.258124
2019	404	183.518	0.00963313	94.7	0.333333	2.19722	404	0.009759	0.0763481	23.0504	0.584174	0.0222473	0.36304	0.076132	0.180403	0.851023	0	0	0.157061	0.387228	1	0.2209	0.1736	24	34	0.371638	0.262257
2020	404	187.335	0.264503	92.92	0.375	2.07944	404	0.0166111	0.0511948	23.1155	0.596269	0.0153588	0.329173	0.0900781	0.160272	0.807738	0	0	0.123771	0.41722	1	0.2169	0.2476	25	34	0.371829	0.258733
2021	404	190.249	0.178029	99.63	0.333333	2.19722	404	0.0246913	0.13624	23.1856	0.606311	0.0093757	0.393131	0.262707	0.149182	0.959779	0	0	0.0967611	0.433927	1	0.3132	0.3298	26	34	0.367243	0.254819
2012	408	269.88	0.129142	95.96	0.333333	2.19722	408	0.0107306	0.0259598	19.9271	0.607177	0	0.0283877	-0.496512	0.240868	0.0977093	0	0	0.346672	0.0141431	0	0.9481	0.9132	17	26	0.50067	0.509418
2013	408	279.937	0.078776	99.86	0.333333	2.19722	408	0.0284547	-0.0060883	20.173	0.664357	0	0.0283877	2.15751	0.189373	0.0977093	0	0	0.289041	0.167448	0	0.9257	0.9132	18	26	0.5015	0.509418
2014	408	290.829	0.207488	32.42	0.375	2.07944	408	-0.12142	0.0014006	19.939	0.69855	0	0.0283877	-0.496512	0.166223	0.0977093	0	0	0.363849	0.183558	0	0.9481	0.9132	19	26	0.50067	0.509418
2015	408	290.829	0.466591	4.78	0.375	2.07944	408	-0.130595	0.0273076	19.9552	0.833984	0	0.0283877	1.11674	0.202321	0.3648	0	0	0.18588	0.364121	0	0.9481	0.9132	20	26	0.50067	0.509418
2016	408	60.7505	3.38655	89.61	0.333333	2.19722	408	0.124885	0.0546899	22.7194	0.186463	0.0309861	0.263165	2.15751	0.493492	0.266187	0	0	0.128819	0.0368519	0	0.5122	0.7143	21	26	0.516815	0.516785
2017	408	51.1369	3.82547	98.97	0.333333	2.19722	408	0.157134	-0.0085814	22.7703	0.156207	0.0025824	0.134242	0.219101	0.478177	0.282901	0	0	0.204293	0.0324512	0	0.5164	0.3758	22	26	0.516659	0.529322
2018	408	67.0033	2.39265	97.32	0.333333	2.19722	408	0.0905837	0.094619	22.9624	0.207796	0	0.0283877	-0.155242	0.377597	0.241494	0	0	0.109896	0.0908785	0	0.5044	0.6814	23	26	0.517104	0.518004
2019	408	58.2474	1.54356	96.54	0.333333	2.19722	408	0.0319653	0.0287234	22.9896	0.180113	0	0.259645	-0.246967	0.427871	0.153958	0	0	0.0508022	0.0599847	0	0.4496	0.6212	24	26	0.519133	0.520233
2020	408	29.2214	1.68286	63.64	0.333333	2.19722	408	0.0263767	-0.0201055	22.884	0.0876396	0	0.309088	-0.0570064	0.452585	0.14165	0	0	0.0042341	0.0360732	0	0.4841	0.5007	25	26	0.517856	0.524696
2021	408	35.8137	8.87356	82.58	0.333333	2.19722	408	0.134344	0.191559	23.0864	0.110191	0	0.317474	0.903136	0.487672	0.324727	0	0	0.0084234	0.0216172	0	0.4399	0.5869	26	26	0.519493	0.521504
2015	410	290.829	-18.6595	39.76	0.333333	2.19722	410	-0.0287072	-0.128359	23.8274	0.89864	0.180178	0.113584	-0.183116	0.131214	0.174536	0	0	0.386459	0.208905	1	0.2255	0.2688	23	34	0.276319	0.185899
2016	410	290.829	-11.692	33.32	0.333333	2.19722	410	-0.0579651	-0.0780569	23.934	0.903743	0.148896	0.10453	-0.0219471	0.157615	0.171467	0	0	0.334985	0.215786	1	0.2465	0.2399	24	34	0.275872	0.186514
2017	410	281.659	-8.56752	37.43	0.428571	1.94591	410	0.0050607	-0.052463	23.7872	0.903743	0.0024922	0.27361	-0.329056	0.173213	0.15266	0	0	0.231851	0.220601	1	0.2473	0.1699	25	34	0.275855	0.188003
2018	410	290.829	-5.57319	29.42	0.428571	1.94591	410	-0.0423733	-0.0027909	23.7384	0.903743	0.0357374	0.172978	0.19709	0.207313	0.182529	0	0	0.233928	0.269267	1	0.2895	0.2849	26	34	0.274957	0.185556
2019	410	272.577	-13.0998	10.66	0.428571	1.94591	410	-0.276277	-0.0052286	22.699	0.848012	0.0040626	0.294133	-0.496512	0.293554	0.164239	0	0	0.110657	0.155083	1	0.228	0.101	27	34	0.276266	0.189469
2020	410	286.872	-7.1424	10.45	0.428571	1.94591	410	-0.132157	-0.145629	22.438	0.903743	0.0045542	0.110487	0.340272	0.36512	0.0977093	0	0	0.105226	0.176636	1	0.2234	0.3186	28	34	0.276364	0.184839
2021	410	290.829	-9.72013	6.1	0.428571	1.94591	410	-0.276277	-0.103326	21.82	0.903743	0	0.0335493	0.264776	0.33312	0.245089	0	0	0.0958739	0.257569	1	0.2505	0.3618	29	34	0.275787	0.18392
2012	413	247.979	0.892392	0	0.428571	1.94591	413	0.116907	-0.145629	21.4468	0.755861	0.237696	0.0538001	2.15751	0.0526861	0.137703	0	0	0.278737	0.0361676	0	0.842	0.7547	21	39	0.367496	0.425796
2013	413	110.363	1.45267	0.38	0.428571	1.94591	413	0.0453388	-0.145629	22.9242	0.349694	0.237696	0.286357	0.196378	0.0319487	0.0977093	0	0	0.104427	0.031514	0	0.9024	0.5685	22	39	0.36508	0.433244
2014	413	151.472	1.72132	78.47	0.428571	1.94591	413	0.0729191	-0.0035336	23.2464	0.480613	0.237696	0.256355	1.30003	0.174798	0.182743	0	0	0.087288	0.0410961	0	0.8204	0.2135	23	39	0.36836	0.447444
2015	413	155.381	2.47562	94.49	0.428571	1.94591	413	0.0483538	0.061813	24.0836	0.49437	0.217003	0.433421	1.16955	0.264101	0.184744	0	0	0.0379724	0.0377216	0	0.3837	0.2452	24	39	0.385828	0.446176
2016	413	159.29	3.56487	95.27	0.428571	1.94591	413	0.0279869	0.0296852	24.5697	0.507345	0.140864	0.557987	0.484088	0.211797	0.164635	0	0	0.0364764	0.0332837	0	0.316	0.2996	25	39	0.388536	0.444
2017	413	165.264	3.46674	64.46	0.5	1.79176	413	0.0286462	0.0187014	24.9381	0.526364	0.0706928	0.438088	1.51204	0.182799	0.241571	0	0	0.124857	0.0837123	0	0.1803	0.2418	26	39	0.393964	0.446312
2018	413	169.461	2.00242	67.15	0.428571	1.94591	413	0.0312614	0.0053496	25.0079	0.539472	0.0377754	0.307007	0.627314	0.210054	0.337027	0	0	0.204648	0.141591	0	0.2213	0.1911	27	39	0.392324	0.44834
2019	413	168.173	1.66034	94.23	0.428571	1.94591	413	-0.0229945	-0.044461	24.9393	0.534897	0.041219	0.202989	-0.378671	0.244816	0.303922	0	0	0.177841	0.122637	0	0.1846	0.1534	28	39	0.393792	0.449848
2020	413	175.615	1.42029	67.01	0.428571	1.94591	413	-0.0535652	0.0314874	24.895	0.558631	0.0360648	0.18389	-0.496512	0.296227	0.158981	0	0	0.13965	0.105803	0	0.3451	0.2325	29	39	0.387372	0.446684
2021	413	184.29	1.32727	67.67	0.428571	1.94591	413	-0.0458027	0.0210505	24.8582	0.586016	0.0244628	0.195073	-0.201001	0.26864	0.146281	0	0	0.131698	0.0948317	0	0.3918	0.3619	30	39	0.385504	0.441508
2012	420	272.458	1.2747	80	0.363636	2.3979	420	0.0024676	0.0175076	21.9618	0.825411	0.149333	0.154384	-0.331249	0.430608	0.355098	0	0	0.0486764	0.269806	1	0.1842	0.2649	25	28	0.33577	0.50256
2013	420	283.631	1.2747	89.31	0.363636	2.3979	420	-0.107682	-0.0350189	22.1092	0.903743	0.203584	0.132857	-0.099772	0.476127	0.192105	0	0	0.0422988	0.315036	1	0.226	0.1894	26	28	0.33159	0.51011
2014	420	220.923	2.21195	92.29	0.4	2.30259	420	-0.0005308	-0.0184515	21.9198	0.692103	0.140543	0.12907	-0.256614	0.595097	0.192829	0	0	0.0478956	0.204981	1	0.2977	0.4867	27	28	0.32442	0.48038
2015	420	202.195	2.88386	86.07	0.363636	2.3979	420	0.000945	-0.0620724	21.6979	0.632748	0	0.0656599	-0.0007535	0.541658	0.199028	0	0	0.037975	0.151455	1	0.2655	0.4409	28	28	0.32764	0.48496
2016	420	132.059	3.71037	83.13	0.363636	2.3979	420	0.0050088	-0.0248242	22.2538	0.417175	0	0.182715	0.345763	0.43869	0.17048	0	0	0.0263725	0.138326	1	0.2777	0.5088	29	28	0.32642	0.47817
2017	420	173.96	3.14125	89.78	0.363636	2.3979	420	0.0138219	0.0051235	22.5446	0.550184	0.0266135	0.108815	0.576043	0.530743	0.195837	0	0	0.0359071	0.230545	1	0.2558	0.4305	30	28	0.32861	0.486
2018	420	186.795	2.23214	95.23	0.363636	2.3979	420	0.0197164	0.0248031	22.689	0.591152	0.013655	0.128922	0.165882	0.469519	0.203964	0	0	0.054241	0.1979	1	0.2199	0.4735	31	28	0.3322	0.4817
2019	420	203.349	2.42431	97.62	0.363636	2.3979	420	0.0117885	0.0088381	22.8608	0.643893	0.0619104	0.11344	0.0500171	0.610461	0.16533	0	0	0.0435629	0.224033	1	0.2603	0.6226	32	28	0.32816	0.46679
2020	420	202.707	2.22475	93.75	0.363636	2.3979	420	-0.0266939	0.0117386	22.8852	0.641798	0.0555346	0.101931	-0.0709334	0.559241	0.16441	0	0	0.050249	0.218682	1	0.2995	0.6172	33	28	0.32424	0.46733
2021	420	209.376	5.11353	96.01	0.363636	2.3979	420	-0.0151487	0.0192517	22.8949	0.662834	0.0571674	0.10526	0.432225	0.637845	0.262015	0	0	0.0504851	0.266589	1	0.3939	0.558	34	28	0.3148	0.47325
2013	422	249.137	6.44552	93.77	0.4	2.30259	422	0.0056696	0.0809431	24.2887	0.788887	0.236598	0.0872725	-0.0037011	0.575419	0.596302	0	0	0.0571856	0.145594	1	0.0646	0.1234	21	26	0.157035	0.272729
2014	422	252.164	6.97	91.95	0.363636	2.3979	422	0.0021136	0.0978719	24.3443	0.79884	0.167602	0.0892755	-0.0569537	0.543437	0.544042	0	0	0.0547673	0.184105	1	0.0772	0.1743	22	26	0.156887	0.272131
2015	422	251.634	7.09038	82.16	0.363636	2.3979	422	0.0013568	0.120981	24.4116	0.798188	0.11124	0.129077	0.0085495	0.520893	0.534129	0	0	0.032149	0.234517	1	0.0899	0.1893	23	26	0.156738	0.271954
2016	422	261.572	7.16776	86.64	0.363636	2.3979	422	-0.0354058	0.0616925	24.4064	0.828894	0.0869007	0.149756	-0.172077	0.555618	0.448644	0	0	0.0325357	0.250864	1	0.0657	0.1614	24	26	0.157022	0.272282
2017	422	243.797	5.50402	67.73	0.333333	2.19722	422	-0.158262	0.0373549	24.2061	0.903743	0.0203771	0.131989	-0.212522	0.675206	0.4669	0	0	0.0117096	0.260435	1	0.0889	0.1488	25	26	0.156749	0.272431
2018	422	290.829	4.99243	70.91	0.333333	2.19722	422	0.012808	0.006937	23.8983	0.903743	0.0622609	0.151972	0.0716681	0.674468	0.598346	0	0	0.0141818	0.170238	1	0.0873	0.1596	26	26	0.156768	0.272304
2019	422	273.428	4.99673	72.18	0.333333	2.19722	422	0.0043675	0.097464	23.8642	0.903743	0.237696	0.123241	0.144218	0.470433	0.655927	0	0	0.013474	0.211217	1	0.103	0.1532	27	26	0.156583	0.272379
2020	422	215.025	5.1257	86.28	0.333333	2.19722	422	0.0105231	0.0572641	23.815	0.903743	0.237696	0.153502	-0.058344	0.461967	0.464469	0	0	0.0250423	0.165581	1	0.1071	0.1966	28	26	0.156535	0.271868
2021	422	257.085	12.9113	86.94	0.375	2.07944	422	0.099647	0.175337	23.7614	0.809812	0.218237	0.189436	0.343315	0.438877	0.715111	0	0	0.0293339	0.156491	1	0.1332	0.1317	29	26	0.156228	0.272632
2011	423	57.4995	2.65654	95.14	0.333333	2.19722	423	0.205913	0.16793	22.1646	0.177752	0	0.393577	0.119761	0.146089	0.781684	0	0	0.026893	0.0264947	1	0.1286	0.0849	18	27	0.222218	0.307931
2012	423	61.0486	2.47902	98.04	0.333333	2.19722	423	0.197828	0.161115	22.3958	0.190484	0	0.526967	0.107735	0.126576	0.672755	0	0	0.0293483	0.032097	1	0.126	0.212	19	27	0.222244	0.306672
2013	423	48.0808	2.41962	99.27	0.333333	2.19722	423	0.203975	0.147012	22.5116	0.149746	0	0.392157	0.314204	0.192897	0.748826	0	0	0.0428674	0.0148209	1	0.1147	0.1871	20	27	0.222355	0.306919
2014	423	61.1729	2.26027	99.51	0.333333	2.19722	423	0.183953	0.0880848	22.7328	0.192	0	0.362467	-0.0018161	0.223284	0.63834	0	0	0.0199299	0.0315357	1	0.1264	0.0773	21	27	0.22224	0.308006
2015	423	56.4031	3.31	35.51	0.333333	2.19722	423	0.190244	0.113557	22.8761	0.177256	0	0.210759	0.359354	0.196531	0.677746	0	0	0.0498654	0.0195158	1	0.1231	0.1448	22	27	0.222272	0.307338
2016	423	49.9846	3.41973	21.71	0.333333	2.19722	423	0.186454	0.0627739	23.0208	0.157136	0	0.154829	0.159179	0.174893	0.62175	0	0	0.0455342	0.0394554	1	0.1201	0.224	23	27	0.222302	0.306553
2017	423	63.977	3.86701	28.59	0.333333	2.19722	423	0.165158	0.141999	23.239	0.202369	0	0.15226	0.167039	0.173428	0.616295	0	0	0.0853714	0.0695155	1	0.1386	0.1609	24	27	0.222119	0.307178
2018	423	57.936	2.41892	40.11	0.333333	2.19722	423	0.150441	0.0727507	23.353	0.183198	0	0.171938	-0.0046151	0.162063	0.498193	0	0	0.173529	0.0343666	1	0.2432	0.1399	25	27	0.221083	0.307386
2019	423	44.6206	2.12679	42.77	0.333333	2.19722	423	-0.0382184	-0.0961065	23.1789	0.139923	0	0.238135	-0.496512	0.22577	0.296088	0	0	0.108379	0.0514757	1	0.1759	0.1431	26	27	0.221749	0.307354
2020	423	34.1838	2.36021	49.53	0.333333	2.19722	423	0.0037414	0.0731354	23.1166	0.107124	0	0.276666	0.152373	0.244173	0.319435	0	0	0.0428336	0.0175005	1	0.1597	0.2073	27	27	0.22191	0.306719
2021	423	44.3882	3.0619	47.53	0.375	2.07944	423	0.0377462	0.240875	23.1767	0.140407	0	0.501402	0.128921	0.213122	0.433774	0	0	0.0280158	0.0222115	1	0.2227	0.2573	28	27	0.221286	0.306224
2009	425	226.609	0.828925	0	0.375	2.07944	425	0.113605	0.210994	23.4361	0.707521	0.0046443	0.334495	2.15751	0.223635	1.3704	0	0	0.130301	0.391632	1	0.2306	0.06895	17	35	0.411519	0.315098
2010	425	162.535	1.73098	82.06	0.333333	2.19722	425	0.117672	0.0191822	23.9341	0.513903	0.0076609	0.367062	0.218117	0.142857	0.871908	0	0	0.193891	0.331103	1	0.2735	0.06895	18	35	0.411293	0.315098
2014	425	183.589	0.842044	71.45	0.444444	2.19722	425	0.0083299	0.0151005	24.612	0.581602	0.0624015	0.126525	-0.136636	0.212455	0.558334	0	0	0.451744	0.218688	1	0.1901	0.1711	22	35	0.411732	0.314561
2015	425	163.392	0.817655	66.15	0.444444	2.19722	425	-0.0014677	0.0025228	24.4777	0.517557	0.0315964	0.162569	-0.285264	0.176204	0.365303	0	0	0.469099	0.195531	1	0.1742	0.2039	23	35	0.411816	0.314388
2016	425	168.646	0.614605	70.35	0.375	2.07944	425	0.0049251	0.0510571	24.5069	0.534267	0.0220552	0.192448	0.0140115	0.213009	0.36449	0	0	0.409085	0.214422	1	0.1881	0.2114	24	35	0.411743	0.314348
2017	425	162.895	0.891563	71.32	0.5	2.07944	425	0.0206703	0.0633596	24.6307	0.516661	0.0362781	0.210397	0.724629	0.184353	0.625772	0	0	0.364504	0.264301	1	0.2224	0.1894	25	35	0.411562	0.314464
2018	425	158.919	0.665719	71.99	0.5	2.07944	425	0.0335617	0.0540199	24.8382	0.504644	0.0134734	0.263893	0.524488	0.153162	0.73011	0	0	0.359701	0.292759	1	0.2451	0.1982	26	35	0.411443	0.314418
2019	425	177.666	1.22052	74.56	0.444444	2.19722	425	0.0471639	0.0664444	25.0709	0.564685	0.0357472	0.237242	0.332493	0.134516	0.684803	0	0	0.393806	0.354931	1	0.2624	0.2284	27	35	0.411352	0.314259
2020	425	197.518	1.19575	66.23	0.444444	2.19722	425	0.0408039	0.0303843	25.2429	0.627759	0.0397028	0.220121	0.249969	0.116428	0.719567	0	0	0.389651	0.355367	1	0.2744	0.1676	28	35	0.411288	0.314579
2021	425	208.244	1.34932	73.49	0.444444	2.19722	425	0.0513249	0.0733684	25.424	0.662188	0.0377124	0.233437	0.140053	0.109917	0.642925	0	0	0.350151	0.389462	1	0.2684	0.1985	29	35	0.41132	0.314416
2010	488	177.874	2.82063	94.28	0.333333	2.56495	488	0.0371085	0.0242417	24.2808	0.564953	0.134721	0.0575605	0.155764	0.429583	0.474063	0	0	0.139264	0.0834396	1	0.0578	0.0813	18	22	0.125424	0.281124
2011	488	211.593	2.51967	96.23	0.333333	2.56495	488	0.012902	-0.009587	24.5438	0.671543	0.11271	0.0790556	0.0316435	0.552852	0.398231	0	0	0.116828	0.11617	1	0.0502	0.1633	19	22	0.125589	0.279341
2012	488	220.369	2.45517	95.88	0.333333	2.56495	488	0.0009782	0.0410026	24.5887	0.699418	0.0824124	0.100848	0.113491	0.468034	0.395979	0	0	0.114309	0.0948218	1	0.0409	0.1068	20	22	0.125791	0.28057
2013	488	218.071	2.49724	95.28	0.333333	2.48491	488	0.0145271	0.0236232	24.5845	0.691966	0.0783611	0.0560417	0.0317387	0.502173	0.419268	0	0	0.125691	0.0628252	1	0.0569	0.099	21	22	0.125444	0.280739
2014	488	235.624	2.66055	87.53	0.333333	2.48491	488	0.0079777	0.0173419	24.7632	0.747491	0.0770527	0.0982849	-0.0631331	0.477948	0.304723	0	0	0.115043	0.088108	1	0.0743	0.1749	22	22	0.125065	0.279089
2015	488	245.617	2.98712	90.63	0.333333	2.48491	488	0.0125437	-0.124694	25.0795	0.778623	0.0663067	0.117543	0.0571136	0.344718	0.238287	0	0	0.101974	0.0798333	1	0.0672	0.1457	23	22	0.12522	0.279724
2016	488	228.55	3.15812	84.72	0.4	2.30259	488	0.0245804	0.0261656	25.1335	0.725773	0.0842872	0.147319	0.117581	0.374771	0.272864	0	0	0.0676247	0.0515228	1	0.0596	0.2011	24	22	0.125385	0.27852
2017	488	224.622	3.90745	85.76	0.4	2.30259	488	0.0355878	0.000225	25.3832	0.713382	0.0723893	0.164567	0.306002	0.291469	0.230524	0	0	0.0746613	0.0501049	1	0.0653	0.2486	25	22	0.125261	0.277487
2018	488	237.341	2.92715	0.08	0.363636	2.3979	488	0.0243521	0.133876	25.3803	0.754347	0.0740506	0.189672	-0.0202459	0.297912	0.304674	0	0	0.043844	0.0794652	1	0.0703	0.2153	26	22	0.125152	0.278211
2019	488	229.977	2.83452	79.31	0.375	2.07944	488	0.0178983	0.124876	25.3078	0.731114	0.0933079	0.234036	0.0526282	0.373085	0.352936	0	0	0.025777	0.0598836	1	0.1051	0.184	27	22	0.124396	0.278891
2020	488	225.959	3.10277	73.66	0.333333	2.19722	488	0.0208158	0.122957	25.2404	0.718262	0.0882021	0.238695	0.0112216	0.433425	0.383451	0	0	0.0216754	0.0768914	1	0.1368	0.1403	28	22	0.123706	0.279841
2021	488	229.179	3.25284	82.78	0.333333	2.19722	488	0.0252251	0.103594	25.1402	0.727831	0.063692	0.194314	0.074286	0.455522	0.44696	0	0	0.0320675	0.0840237	1	0.1593	0.186	29	22	0.123217	0.278848
2009	505	213.76	1.81823	14.01	0.428571	1.94591	505	0.0397926	0.0703375	21.4331	0.672578	0.0540887	0.460548	1.80087	0.146252	0.220017	0	0	0.0021306	0.0348102	1	0.03565	0.2403	22	13	0.168229	0.444867
2010	505	205.182	1.36129	20.6	0.333333	2.19722	505	0.0249711	0.0977079	21.0941	0.642128	0.22431	0.396864	1.40635	0.253992	0.269543	0	0	0.0025035	0.0259433	1	0.2273	0.592	23	13	0.152258	0.415558
2011	505	223.385	0.996824	34.8	0.333333	2.19722	505	-0.0375154	-0.05802	20.9948	0.695355	0.0617402	0.298469	-0.496512	0.272854	0.149135	0	0	0.0053717	0.0172453	1	0.16	0.592	24	13	0.157867	0.415558
2012	505	268.131	0.987757	39.38	0.333333	2.19722	505	-0.0891177	-0.0423538	21.0773	0.823408	0.237696	0.274009	-0.124946	0.256855	0.129507	0	0	0.006941	0.0143905	1	0.0514	0.1638	25	13	0.166917	0.451242
2013	505	290.829	1.10562	41.61	0.333333	2.19722	505	0.0070022	-0.0369526	20.9365	0.896609	0.104224	0.151699	0.104371	0.39099	0.175068	0	0	0.0106189	0.0280832	1	0.1757	0.1642	26	13	0.156558	0.451208
2014	505	248.281	1.82185	34.11	0.333333	2.19722	505	-0.109853	-0.145629	21.2213	0.903743	0.198916	0.193131	0.0603437	0.285113	0.147524	0	0	0.0075228	0.0356007	1	0.2082	0.3381	27	13	0.15385	0.436717
2015	505	290.829	2.38396	44.93	0.333333	2.19722	505	-0.0741473	0.151419	21.2624	0.903743	0.227673	0.147405	0.117891	0.256893	0.371298	0	0	0.0100102	0.0141816	1	0.2	0.618	28	13	0.154533	0.413392
2016	505	290.829	2.63056	28.02	0.333333	2.19722	505	0.0559231	0.186157	21.0493	0.903743	0.0531709	0.226758	2.15751	0.162893	0.66519	0	0	0.0116092	0.0560294	1	0.03565	0.3059	29	13	0.168229	0.4394
2017	505	181.221	2.9038	94.35	0.428571	1.94591	505	0.0343116	-0.145629	22.5287	0.572467	0	0.228263	2.15751	0.285337	1.35669	0	0	0.0123578	0.0658776	1	0.2228	0.5942	30	13	0.152633	0.415375
2018	505	133.584	2.07041	90.6	0.333333	2.19722	505	0.0429367	0.172899	22.316	0.422619	0	0.24432	-0.0642256	0.336945	1.62502	0	0	0.0198846	0.0285866	1	0.1938	0.5632	31	13	0.15505	0.417958
2019	505	135.375	2.06458	99.09	0.333333	2.19722	505	0.0341482	0.0568441	22.3779	0.428227	0	0.192972	0.0042059	0.330632	1.58004	0	0	0.0154349	0.0249592	1	0.2002	0.5301	32	13	0.154517	0.420717
2020	505	144.043	3.20479	98.22	0.333333	2.19722	505	0.0384908	-0.0432869	22.4629	0.455856	0	0.10828	0.174921	0.316921	1.64789	0	0	0.0162764	0.0132357	1	0.1497	0.4605	33	13	0.158725	0.426517
2021	505	142.669	2.72603	88.13	0.333333	2.19722	505	0.039565	0.104561	22.5228	0.452229	0.0117421	0.12872	0.345622	0.272958	2.12512	0	0	0.0136761	0.0308849	1	0.194	0.4164	34	13	0.155033	0.430192
2009	510	185.927	4.3486	0	0.333333	2.19722	510	0.0026604	0.120233	21.7554	0.589261	0.0099749	0.205447	0.131714	0.556368	0.88552	0	0	0.0212783	0.12333	0	0.1665	0.2796	18	26	0.204925	0.363847
2010	510	161.917	3.87448	0	0.333333	2.19722	510	0.0343682	0.173819	21.6068	0.513404	0	0.349414	0.183282	0.528514	1.15835	0	0	0.0424044	0.0818883	0	0.1638	0.2962	19	26	0.204944	0.363731
2012	510	160.823	2.54405	77.71	0.333333	2.19722	510	0.0018785	0.0394447	21.5567	0.509003	0.0278107	0.15247	-0.160209	0.646771	1.10473	0	0	0.0660763	0.152814	0	0.1862	0.3758	21	26	0.204787	0.363174
2013	510	154.682	2.33602	60.98	0.333333	2.19722	510	-0.103768	0.0658564	21.3342	0.48871	0.0157425	0.051289	-0.0769226	0.678799	1.28029	0	0	0.0664813	0.162597	0	0.1819	0.4226	22	26	0.204818	0.362847
2014	510	177.05	2.40859	95.34	0.375	2.07944	510	-0.081085	0.0697369	21.3132	0.559173	0	0.140446	0.0232599	0.678799	1.30747	0	0	0.0605416	0.21857	0	0.188	0.551	23	26	0.204775	0.361949
2015	510	153.416	3.86964	79.29	0.375	2.07944	510	0.004238	0.0288781	21.1567	0.484045	0	0.132198	-0.210555	0.678799	1.21368	0	0	0.0745134	0.137762	0	0.1851	0.6401	24	26	0.204795	0.361326
2016	510	113.862	5.67419	81.73	0.333333	2.19722	510	0.0410991	0.196997	21.0022	0.35885	0	0.0566142	-0.0530434	0.678799	1.38068	0	0	0.0640176	0.158026	0	0.2039	0.6113	25	26	0.204664	0.361527
2017	510	131.876	4.03413	98.57	0.333333	2.19722	510	0.0281775	0.0301348	21.1292	0.416092	0	0.105049	0.12645	0.647546	1.34386	0	0	0.146247	0.137824	0	0.1861	0.4686	26	26	0.204788	0.362525
2018	510	112.859	1.65871	99.23	0.333333	2.19722	510	0.0692946	0.140468	21.1183	0.35626	0	0.10071	0.197461	0.621844	1.7375	0	0	0.12285	0.188174	0	0.1532	0.4686	27	26	0.205018	0.362525
2019	510	110.289	1.76998	77.76	0.375	2.07944	510	0.0401926	0.0425842	21.1998	0.347894	0	0.137738	0.120651	0.542021	1.63191	0	0	0.0222958	0.102334	0	0.1642	0.4817	28	26	0.204941	0.362434
2020	510	125.59	2.01672	77.95	0.375	2.07944	510	0.0415248	0.107514	21.3201	0.39717	0	0.137235	-0.0483394	0.546585	1.40424	0	0	0.0108722	0.154371	0	0.1272	0.4678	29	26	0.2052	0.362531
2021	510	117.957	2.61662	86.91	0.333333	2.19722	510	0.139461	0.165667	21.5009	0.374023	0	0.276373	0.349411	0.486035	0.838777	0	0	0.004187	0.118838	0	0.1677	0.54	30	26	0.204917	0.362026
2009	513	94.7173	0.449402	95.26	0.333333	2.19722	513	0.164447	0.158392	21.8625	0.287711	0.0290298	0.223643	0.260952	0.309558	0.74258	0	0	0.248815	0.0583781	0	0.0873	0.0886	25	27	0.221844	0.289628
2010	513	91.3268	0.556469	96.78	0.333333	2.19722	513	0.123564	0.172938	22.0213	0.279313	0.0182404	0.267147	0.0504159	0.264259	0.730923	0	0	0.183427	0.0449695	0	0.0968	0.3498	26	27	0.221795	0.288282
2011	513	111.694	-0.0348058	96.97	0.333333	2.19722	513	0.0842507	0.15386	22.2499	0.345714	0.0002607	0.35192	0.159971	0.273947	0.694537	0	0	0.159286	0.0451761	0	0.0839	0.1943	27	27	0.221862	0.289083
2012	513	139.803	0.32816	97.21	0.333333	2.19722	513	0.0843528	0.10543	22.452	0.435524	0.0001243	0.250672	0.246801	0.236506	0.681234	0	0	0.157356	0.105684	0	0.0794	0.1349	28	27	0.221885	0.28939
2013	513	144.401	0.426621	96.54	0.454545	2.3979	513	0.0798029	0.0670098	22.6052	0.451033	0.0228297	0.138012	0.171206	0.335276	0.678725	0	0	0.201764	0.123628	0	0.0756	0.2739	29	27	0.221904	0.288673
2014	513	140.987	0.698719	97.52	0.454545	2.3979	513	0.0758116	0.0982381	22.7115	0.440964	0.0091063	0.123422	0.200394	0.438453	0.7853	0	0	0.188728	0.130278	0	0.0751	0.3384	30	27	0.221907	0.288341
2015	513	129.104	1.39825	97.16	0.454545	2.3979	513	0.081654	0.11486	22.8123	0.404534	8.67e-05	0.130413	0.194127	0.451022	0.809907	0	0	0.197973	0.115847	0	0.0726	0.3206	31	27	0.22192	0.288432
2016	513	103.348	1.61545	97.45	0.454545	2.3979	513	0.0788199	0.121491	23.0774	0.325153	6.65e-05	0.219042	0.155767	0.356616	0.718031	0	0	0.187796	0.0865693	0	0.0867	0.3737	32	27	0.221847	0.288159
2017	513	92.6458	2.59387	96.9	0.5	2.30259	513	0.216168	0.0827706	23.4894	0.293382	4.4e-05	0.485389	0.114901	0.24025	0.571075	0	0	0.157781	0.0731883	0	0.0911	0.3483	33	27	0.221825	0.28829
2018	513	102.959	0.995177	96.81	0.5	2.30259	513	0.0677692	0.0726958	23.5819	0.326166	4.01e-05	0.504203	0.0386459	0.213671	0.560232	0	0	0.138271	0.0777019	0	0.0895	0.3515	34	27	0.221833	0.288273
2019	513	100.069	2.1436	96.66	0.5	2.30259	513	0.0813051	0.0983043	23.6123	0.317149	0	0.503746	0.0591424	0.20372	0.549078	0	0	0.13492	0.0702635	0	0.0848	0.335	35	27	0.221857	0.288358
2020	513	106.406	2.7225	98.12	0.454545	2.3979	513	0.103509	0.104938	23.7481	0.337565	0.0174993	0.496573	0.121018	0.188158	0.514123	0	0	0.140456	0.0789087	0	0.0809	0.2736	36	27	0.221877	0.288675
2021	513	113.574	2.67488	98.84	0.454545	2.3979	513	0.0872568	0.085032	23.8311	0.360313	0.0284634	0.464606	0.14671	0.195529	0.55956	0	0	0.147235	0.0812313	0	0.0878	0.291	37	27	0.221841	0.288585
2012	518	29.809	7.08005	60.11	0.4	1.60944	518	0.0158627	0.0597725	20.6321	0.0904971	0	0.21486	0.0750586	0.422046	0.307688	0	0	0.119766	0.0189589	0	0.1764	0.2829	21	27	0.266054	0.39033
2013	518	36.5644	6.03257	40.37	0.333333	1.79176	518	-0.120917	-0.0231164	20.528	0.111607	0.0020168	0.17014	-0.20468	0.373957	0.313813	0	0	0.0976555	0.0175965	0	0.1885	0.4058	22	27	0.265952	0.389288
2014	518	38.5499	10.0571	52.76	0.4	1.60944	518	-0.011229	0.024557	20.5225	0.117947	0	0.0427614	0.155623	0.432253	0.290182	0	0	0.118806	0.0313283	0	0.2093	0.5399	23	27	0.265775	0.388152
2015	518	86.7632	13.0158	54.36	0.333333	1.79176	518	-0.13529	-0.145629	20.5424	0.270619	0	0.0288686	-0.0140401	0.384703	0.253408	0	0	0.14302	0.100975	0	0.2163	0.7975	24	27	0.265716	0.385969
2016	518	126.987	16.2868	63.61	0.4	1.60944	518	0.005513	0.0113822	20.7405	0.399331	0	0.0638417	0.376169	0.305935	0.282677	0	0	0.128783	0.307764	0	0.2736	0.7614	25	27	0.26523	0.386275
2017	518	87.8494	12.538	66.26	0.5	1.79176	518	0.011432	-0.0115774	20.6524	0.274877	0	0.0437174	0.0572581	0.134672	0.377906	0	0	0.142008	0.0205052	0	0.2738	0.3584	26	27	0.265229	0.38969
2018	518	97.5808	6.3266	64.32	0.5	1.79176	518	-0.0320958	0.0243735	20.6462	0.305737	0	0.0440723	0.142924	0.133079	0.43217	0	0	0.14578	0.0653205	0	0.2315	0.7649	27	27	0.265587	0.386245
2019	518	89.0845	6.639	62.01	0.5	1.79176	518	0.0191042	0.0640214	20.6353	0.278996	0	0.0594428	0.0565445	0.126328	0.402705	0	0	0.138598	0.0691736	0	0.4465	0.7036	28	27	0.263765	0.386764
2020	518	54.1997	9.37715	67.91	0.5	1.79176	518	0.0335756	0.121686	20.5293	0.168336	0	0.067894	0.209442	0.122374	0.562126	0	0	0.162907	0.0699688	0	0.4354	0.6337	29	27	0.263859	0.387357
2021	518	61.481	6.639	70.79	0.5	1.79176	518	-0.0478807	0.0001947	20.4993	0.190834	0	0.0488839	-0.305575	0.103826	0.435701	0	0	0.149262	0.0760235	0	0.294	0.5768	30	27	0.265058	0.387839
2012	519	106.773	-0.480103	95.07	0.428571	1.94591	519	0.0073727	0.0108831	19.9772	0.252177	0	0.189354	-0.132289	0.311139	0.387225	0	0	0.237207	0.0697618	1	0.5416	0.5181	15	35	0.282089	0.263792
2014	519	61.3133	0.410252	93.19	0.333333	2.19722	519	0.0806284	-0.0404727	22.3142	0.187715	0.0093719	0.125224	-0.0214181	0.376516	0.206126	0	0	0.132263	0.0404244	1	0.1039	0.4724	17	35	0.289768	0.264594
2015	519	62.5817	1.31901	87.6	0.333333	2.19722	519	0.0437888	-0.027406	22.3634	0.192024	0.0089222	0.0729775	-0.248665	0.397269	0.149667	0	0	0.13613	0.0576542	1	0.1329	0.499	18	35	0.289259	0.264127
2016	519	89.8488	1.06582	51.81	0.333333	2.19722	519	0.0151379	0.0153208	23.0516	0.282296	0	0.268572	1.48504	0.31753	0.28049	0	0	0.138322	0.107826	1	0.3324	0.1971	19	35	0.285759	0.269424
2017	519	72.1962	0.880749	41.97	0.375	2.07944	519	0.0123609	0.0551965	22.9983	0.226262	0.0051395	0.239883	0.256374	0.32629	0.376538	0	0	0.210173	0.111398	1	0.3499	0.211	20	35	0.285452	0.26918
2018	519	78.1326	0.292134	36.04	0.333333	2.19722	519	0.0333569	0.143806	23.0672	0.245685	0.0047973	0.305297	0.0373212	0.299498	0.487808	0	0	0.118898	0.124846	1	0.3501	0.2286	21	35	0.285448	0.268871
2019	519	81.4541	0.502251	85.06	0.333333	2.19722	519	0.0231781	0.0828303	23.1222	0.256386	0.0043138	0.353654	0.0742981	0.273612	0.442366	0	0	0.072137	0.130445	1	0.456	0.3748	22	35	0.28359	0.266306
2020	519	94.9573	0.895987	79.92	0.375	2.07944	519	0.0225666	0.148218	23.222	0.29993	0	0.448651	0.21448	0.261257	0.476105	0	0	0.0524717	0.213422	1	0.5205	0.3772	23	35	0.282459	0.266264
2021	519	113.041	3.62754	87.89	0.444444	2.19722	519	0.0345908	0.112138	23.3645	0.357772	0	0.472482	0.162563	0.2479	0.468986	0	0	0.101949	0.221264	1	0.5055	0.4447	24	35	0.282722	0.26508
2011	521	196.573	-0.543604	96.6	0.444444	2.19722	521	0.0117114	-0.0546104	22.7518	0.624569	0.0016712	0.189224	0.0944352	0.208426	0.73942	0	0	0.275558	0.367084	1	0.2252	0.1862	16	38	0.317764	0.276989
2012	521	195.614	-0.523021	97.33	0.444444	2.19722	521	0.0204381	0.0532027	22.7884	0.621935	0.016626	0.220191	0.0336379	0.237399	0.826069	0	0	0.316059	0.346234	1	0.32	0.1809	17	38	0.316349	0.277069
2013	521	196.019	-0.284399	79.19	0.444444	2.19722	521	0.0324021	0.0632459	22.8659	0.623602	0.0011175	0.269378	0.132381	0.203212	0.863879	0	0	0.302423	0.376924	1	0.2522	0.1684	18	38	0.317361	0.277255
2014	521	194.35	0.0463221	81.12	0.333333	2.19722	521	0.0311252	0.0183664	22.9215	0.61834	0.0021031	0.298027	0.0214324	0.198205	0.86971	0	0	0.264586	0.358999	1	0.2935	0.1641	19	38	0.316745	0.277319
2015	521	195.803	0.211683	63.55	0.333333	2.19722	521	0.0023406	0.0233248	22.9278	0.622796	0.0268033	0.238227	-0.0324185	0.203291	1.04146	0	0	0.286346	0.411343	1	0.3376	0.1711	20	38	0.316087	0.277215
2016	521	184.272	0.664807	69.74	0.333333	2.19722	521	0.0176029	0.0787836	23.2496	0.586963	0.0031108	0.333576	0.202661	0.148125	0.935373	0	0	0.203108	0.397116	1	0.3542	0.1798	21	38	0.315839	0.277085
2017	521	212.619	0.135167	59.03	0.333333	2.19722	521	0.0022613	-0.034552	23.4934	0.676899	0.0158607	0.339877	0.340929	0.138601	0.901383	0	0	0.241523	0.430827	1	0.3568	0.1809	22	38	0.3158	0.277069
2018	521	210.533	-0.468909	41.98	0.333333	2.19722	521	0.0022411	-0.0141732	23.4681	0.66999	0.0001234	0.302976	0.0412407	0.163961	1.02662	0	0	0.260819	0.386197	1	0.2809	0.2409	23	38	0.316933	0.276173
2019	521	200.889	-0.334352	94.34	0.333333	2.19722	521	0.0030638	0.090479	23.3767	0.640058	0.0282547	0.394731	-0.0535685	0.219249	1.21263	0	0	0.229057	0.410737	1	0.3685	0.2028	24	38	0.315625	0.276742
2020	521	217.093	0.418596	85.07	0.333333	2.19722	521	-0.0049134	0.0871568	23.5023	0.691859	0.011689	0.417243	-0.0703912	0.206709	0.96095	0	0	0.0913286	0.433927	1	0.4279	0.197	25	38	0.314739	0.276828
2021	521	210.674	-0.265642	92.43	0.333333	2.19722	521	0.0057334	0.0105937	23.4439	0.671189	0.0110596	0.397845	0.171881	0.214583	1.20259	0	0	0.0949998	0.433927	1	0.5246	0.2199	26	38	0.313296	0.276487
2012	523	142.415	1.88074	96.52	0.428571	1.94591	523	0.0109874	-0.0152208	21.3333	0.449016	0	0.213075	0.575137	0.104217	1.65232	0	0	0.253496	0.328568	1	0.5179	0.4473	35	26	0.242208	0.363988
2013	523	184.117	3.67581	95.89	0.428571	1.94591	523	0.0131431	0.0498206	21.6379	0.58191	0	0.228347	0.268269	0.221355	1.63141	0	0	0.273258	0.390922	1	0.4304	0.4251	36	26	0.242745	0.364124
2014	523	203.269	4.02816	94.45	0.428571	1.94591	523	0.0132714	-0.0151407	21.8257	0.642641	0	0.162026	0.323422	0.170852	1.90157	0	0	0.303945	0.4153	1	0.3346	0.3398	37	26	0.243333	0.364647
2015	523	217.478	6.46603	97.5	0.428571	1.94591	523	0.0084053	-0.0116355	21.9845	0.68796	0	0.148219	0.399643	0.142629	2.2848	0	0	0.385048	0.413641	1	0.264	0.3239	37	26	0.243766	0.364745
2016	523	180.703	5.63985	98.41	0.428571	1.94591	523	0.00935	-0.145629	22.1513	0.571952	0	0.127738	0.300994	0.125229	2.29374	0	0	0.475239	0.3043	1	0.3128	0.4529	37	26	0.243467	0.363953
2017	523	194.839	3.71572	97.94	0.428571	1.94591	523	0.0070231	-0.0331874	22.2945	0.617673	0	0.137771	0.199196	0.103339	2.29374	0	0	0.483589	0.369864	1	0.2906	0.5402	37	26	0.243603	0.363418
2018	523	231.106	1.93701	98.25	0.428571	1.94591	523	-0.0295717	-0.0765856	22.5497	0.732223	0	0.159326	-0.496512	0.0811253	1.19792	0	0	0.105609	0.408616	1	0.2403	0.3976	37	26	0.243911	0.364293
2019	523	250.084	4.2594	97.55	0.428571	1.94591	523	-0.0152905	-0.0772671	22.6983	0.791522	0.0256494	0.148218	0.0010741	0.0981443	1.23222	0	0	0.123961	0.288924	1	0.2496	0.3517	37	26	0.243854	0.364574
2020	523	290.829	2.02427	68.37	0.428571	1.94591	523	-0.276277	-0.145629	21.9469	0.903743	0.146385	0.31694	-0.423046	0.184301	1.03153	0	0	0.0723907	0.270731	1	0.2251	0.2883	37	26	0.244005	0.364963
2021	523	196.677	5.04605	90.73	0.333333	1.79176	523	0.216168	-0.0523065	21.7192	0.622115	0.0252323	0.340012	-0.220096	0.315376	1.04816	0	0	0.10152	0.121099	1	0.3326	0.2769	37	26	0.243345	0.365033
2009	525	257.379	-10.2178	84.61	0.555556	2.19722	525	0.0007285	0.0587401	22.0418	0.800544	0.0053704	0.283212	0.0143071	0.258017	0.802149	0	0	0.0326554	0.307716	0	0.2694	0.3738	19	26	0.301299	0.390999
2012	525	205.631	-11.4957	88.67	0.333333	2.19722	525	0.0327391	0.031953	22.9333	0.650526	0.0186494	0.139002	0.239407	0.243806	0.701159	0	0	0.0844023	0.260918	0	0.1704	0.3294	22	26	0.301655	0.391159
2013	525	206.833	-13.2326	90.6	0.333333	2.19722	525	0.0360249	0.0993212	23.0572	0.654953	0.0263979	0.099948	0.0091924	0.31178	0.699214	0	0	0.0493144	0.240067	0	0.1497	0.2917	23	26	0.301729	0.391295
2014	525	199.012	-13.6976	89.5	0.333333	2.19722	525	0.0377526	0.0726214	23.0971	0.630683	0.0044231	0.0968865	-0.0592192	0.335211	0.631891	0	0	0.0698701	0.290497	0	0.1078	0.2055	24	26	0.30188	0.391605
2015	525	163.669	-14.2694	88.42	0.333333	2.19722	525	0.0159741	0.0297113	22.836	0.518339	0	0.118731	-0.331146	0.468792	0.549715	0	0	0.0867857	0.229022	0	0.1005	0.3361	25	26	0.301906	0.391135
2016	525	170.499	-15.753	93.73	0.333333	2.19722	525	0.0120322	0.02522	23.0798	0.540696	0.0118433	0.163563	-0.223645	0.353714	0.310659	0	0	0.116551	0.181173	0	0.0837	0.06895	26	26	0.301967	0.392096
2017	525	202.578	-17.5581	89.99	0.333333	2.19722	525	0.0576793	0.0419964	23.2286	0.548565	0.0334772	0.226557	0.406125	0.386845	0.351919	0	0	0.113726	0.150545	0	0.1039	0.139	27	26	0.301894	0.391844
2018	525	203.004	-13.8011	95	0.333333	2.19722	525	0.0475006	0.028152	23.3196	0.64405	0.0179047	0.238789	0.187787	0.349199	0.314922	0	0	0.15115	0.259262	0	0.1347	0.1359	28	26	0.301783	0.391855
2019	525	210.535	-11.1638	72.98	0.333333	2.19722	525	-0.0244748	0.106411	23.3452	0.670422	0.0382524	0.122929	-0.218984	0.32376	0.290364	0	0	0.0879108	0.141375	0	0.1018	0.1796	29	26	0.301901	0.391698
2020	525	203.683	-8.91808	47.92	0.333333	2.19722	525	-0.012916	0.0200332	23.1693	0.64406	0.0427938	0.0478368	-0.128392	0.390876	0.253751	0	0	0.0545798	0.0926996	0	0.4517	0.229	30	26	0.300643	0.39152
2021	525	290.656	-10.6008	69.72	0.375	2.07944	525	-0.276277	0.0359135	22.9962	0.903743	0.038523	0.0653617	0.164442	0.414681	0.294159	0	0	0.0859433	0.0953752	0	0.4612	0.1943	31	26	0.300609	0.391645
2012	528	184.78	1.04885	59.28	0.333333	2.19722	528	0.0123454	0.0255697	23.8405	0.586932	0.0442494	0.177975	-0.293575	0.152093	0.92435	0	0	0.115681	0.119738	1	0.1029	0.1017	20	35	0.112178	0.113617
2013	528	181.772	0.735455	83.33	0.333333	2.19722	528	0.0149594	0.0488481	23.8224	0.577607	0.0888068	0.21322	-0.0035614	0.176144	0.761397	0	0	0.149645	0.16537	1	0.0505	0.1077	21	35	0.118	0.11295
2014	528	176.656	1.26951	80.33	0.333333	2.19722	528	0.0092856	0.0266535	23.7583	0.561288	0.0368242	0.209679	-0.182069	0.157523	0.580718	0	0	0.183643	0.152447	1	0.0511	0.1033	22	35	0.117933	0.113439
2015	528	177.269	0.901167	53.82	0.363636	2.3979	528	0.0010187	0.0071326	23.738	0.563075	0.0279053	0.227929	-0.35339	0.150994	0.524304	0	0	0.171794	0.113762	1	0.0918	0.06895	23	35	0.113411	0.117255
2016	528	179.466	0.817023	54.62	0.363636	2.3979	528	0.002311	0.0669539	23.7478	0.570183	0.0485812	0.250996	0.0525225	0.152955	0.656887	0	0	0.139933	0.122995	1	0.1017	0.1024	24	35	0.112311	0.113539
2017	528	182.236	0.921774	61.46	0.363636	2.3979	528	0.014879	0.0439838	23.7986	0.579048	0.0461722	0.200911	0.607934	0.14606	0.696189	0	0	0.145265	0.173366	1	0.1222	0.1269	25	35	0.110033	0.110817
2018	528	193.494	0.866908	70.35	0.363636	2.3979	528	0.0320833	0.0241831	23.9895	0.614775	0.112983	0.172434	0.605513	0.133947	0.762536	0	0	0.148615	0.197859	1	0.1387	0.1027	26	35	0.1082	0.113505
2019	528	200.529	0.970958	79.16	0.363636	2.3979	528	0.0359598	0.0622062	24.1198	0.637306	0.121285	0.203439	0.0604074	0.130652	0.863676	0	0	0.134573	0.182293	1	0.1344	0.1071	27	35	0.108678	0.113017
2020	528	204.343	1.01826	78.09	0.363636	2.3979	528	0.039561	0.0590355	24.2499	0.649732	0.0045872	0.207539	0.199468	0.119537	0.897634	0	0	0.138185	0.24152	1	0.1665	0.1155	28	35	0.105111	0.112083
2021	528	188.869	1.05727	75.16	0.363636	2.3979	528	0.0251711	0.0209355	24.4229	0.600767	0.0653221	0.179683	0.24772	0.138982	0.864622	0	0	0.163546	0.245946	1	0.1527	0.188	29	35	0.106644	0.104028
2012	529	94.9514	0.900246	83.28	0.333333	2.19722	529	0.0511985	0.0460994	20.9102	0.298454	0	0.386301	0.13084	0.269865	1.39685	0	0	0.0245778	0.113628	1	0.122	0.1048	28	13	0.150899	0.184753
2013	529	93.3944	0.854821	89.81	0.333333	2.19722	529	0.061533	0.026629	20.9891	0.293831	0	0.395328	0.176151	0.251386	1.523	0	0	0.0281208	0.105904	1	0.1389	0.112	29	13	0.150592	0.184622
2014	529	85.7135	1.49611	76.57	0.375	2.07944	529	0.104208	0.100622	21.1105	0.270361	0.0234225	0.536143	0.0164763	0.204196	1.42359	0	0	0.0152977	0.0331369	1	0.1055	0.1682	30	13	0.151199	0.1836
2015	529	66.1178	2.30841	75.44	0.333333	2.19722	529	0.0512723	0.0367839	21.0955	0.208073	0	0.530682	0.0271737	0.203341	1.38341	0	0	0.0130104	0.0263817	1	0.2948	0.2744	31	13	0.147757	0.181669
2016	529	68.1628	2.23626	50.43	0.333333	2.19722	529	0.0677645	0.117378	21.1858	0.214726	0	0.320078	0.072822	0.185558	1.35371	0	0	0.0126352	0.0627207	1	0.2164	0.1776	32	13	0.149183	0.183429
2017	529	92.0902	0.894901	89.55	0.375	2.07944	529	0.0763017	0.142214	21.4377	0.291799	0	0.574937	0.115302	0.139644	1.13658	0	0	0.0601668	0.174008	1	0.2678	0.1395	33	13	0.148248	0.184122
2018	529	80.8838	0.280334	88.13	0.375	2.07944	529	0.0907659	0.0603483	21.4692	0.256164	0	0.564467	0.0836388	0.135835	1.24957	0	0	0.0521363	0.156756	1	0.1095	0.1599	34	13	0.151126	0.183751
2019	529	95.0804	0.913606	88.04	0.375	2.07944	529	0.111579	0.0580503	21.6662	0.301763	0	0.570221	0.20832	0.107156	1.21257	0	0	0.0653325	0.0891281	1	0.0921	0.2187	35	13	0.151443	0.182682
2020	529	142.002	0.894901	91.49	0.333333	2.19722	529	0.0905069	0.15428	22.0399	0.452043	0.0025602	0.621193	0.124329	0.0700181	0.940251	0	0	0.0578796	0.175321	1	0.1112	0.2439	36	13	0.151095	0.182224
2021	529	152.86	0.766644	91.99	0.375	2.07944	529	0.0816868	0.0423103	22.2731	0.486451	0.0119381	0.591783	0.0715952	0.0647153	0.802344	0	0	0.0477944	0.120827	1	0.1086	0.2661	37	13	0.151143	0.18182
2011	530	124.771	0.96705	53.16	0.333333	2.19722	530	0.0306061	0.0551349	21.8396	0.395404	0	0.519902	0.245884	0.168451	0.551125	0	0	0.135451	0.204713	1	0.1152	0.1323	19	34	0.278666	0.188803
2012	530	110.492	0.825043	50.04	0.333333	2.19722	530	0.0429133	-0.0227636	21.8007	0.349769	0	0.508939	-0.18316	0.194324	0.423755	0	0	0.134219	0.175626	1	0.1237	0.2022	20	34	0.278485	0.187316
2013	530	102.019	1.24853	51.95	0.333333	2.19722	530	0.0535695	0.0025714	21.8109	0.322938	0	0.518465	0.0090196	0.185502	0.400765	0	0	0.138014	0.183716	1	0.1231	0.1859	21	34	0.278498	0.187663
2014	530	102.412	1.42224	55.9	0.333333	2.19722	530	0.037499	0.0093309	21.8397	0.324261	0	0.522333	-0.0716226	0.186057	0.355875	0	0	0.148575	0.203221	1	0.1347	0.1785	22	34	0.278251	0.18782
2015	530	105.737	2.43916	62.49	0.333333	2.19722	530	0.0321409	-0.0123866	22.13	0.335244	0	0.538513	0.127517	0.149008	0.293118	0	0	0.182027	0.219127	1	0.1859	0.3219	23	34	0.277162	0.184769
2016	530	105.317	2.3696	55.25	0.333333	2.19722	530	0.0365064	-0.0015464	22.3294	0.334328	0.0321059	0.508837	0.106985	0.133267	0.314043	0	0	0.178484	0.204366	1	0.2124	0.2877	24	34	0.276598	0.185497
2017	530	119.128	1.60103	67.59	0.333333	2.19722	530	0.0364003	-0.0368754	22.4495	0.378105	0.0284717	0.441445	0.168708	0.184139	0.265207	0	0	0.215152	0.204713	1	0.2014	0.1362	25	34	0.276832	0.18872
2018	530	119.381	0.988556	56.79	0.333333	2.19722	530	0.0201172	-0.0214892	22.4403	0.378905	0.0287342	0.421182	-0.0546471	0.197604	0.252638	0	0	0.229665	0.203454	1	0.2019	0.1345	26	34	0.276821	0.188756
2019	530	118.094	1.16328	37.23	0.333333	2.19722	530	0.0155868	0.0022975	22.4326	0.374875	0.0289566	0.361038	-0.068265	0.205226	0.25645	0	0	0.208178	0.20266	1	0.2026	0.1404	27	34	0.276806	0.188631
2020	530	123.752	1.44735	43.6	0.333333	2.19722	530	0.0040217	-0.0023132	22.4605	0.392913	0.0281612	0.346869	-0.0570916	0.182448	0.27083	0	0	0.168287	0.186994	1	0.1455	0.0817	28	34	0.278021	0.18988
2021	530	147.456	1.69477	43.83	0.4	2.30259	530	-0.0479795	0.0002647	22.47	0.468318	0.0261526	0.306014	0.209545	0.174	0.348483	0	0	0.172255	0.226639	1	0.207	0.1736	29	34	0.276713	0.187924
2010	533	188.201	20.5937	0	0.363636	2.3979	533	0.0594817	-0.0034097	21.6029	0.596963	0	0.446004	0.0287561	0.0367454	1.07108	0	0	0.241387	0.307225	1	0.1712	0.0748	19	38	0.32695	0.292297
2011	533	169.61	9.74448	0	0.363636	2.3979	533	0.0318333	-0.0256959	21.5167	0.537735	0	0.41231	-0.285811	0.0381419	1.01618	0	0	0.217837	0.225433	1	0.14	0.2	20	38	0.32703	0.291978
2012	533	172.314	8.35609	0	0.363636	2.3979	533	0.0312849	0.0089574	21.6058	0.546238	0	0.440918	-0.0240119	0.0439049	0.917635	0	0	0.171171	0.188019	1	0.1471	0.3256	21	38	0.327012	0.291657
2015	533	154.965	20.5143	0	0.363636	2.3979	533	0.0412742	0.120728	22.1501	0.49158	0	0.0638855	0.0600303	0.129929	1.03636	0	0	0.372828	0.244117	1	0.1161	0.2307	24	38	0.327091	0.291899
2016	533	115.862	25.7505	0	0.363636	2.3979	533	0.0803341	0.0802869	21.9046	0.367516	0	0.103969	0.0503843	0.15386	1.35931	0	0	0.397179	0.115898	1	0.1185	0.2721	25	38	0.327085	0.291794
2017	533	158.207	21.3474	0	0.375	2.07944	533	0.015261	-0.0331572	22.1971	0.500873	0	0.0735911	0.905498	0.112772	2.29374	0	0	0.322028	0.215198	1	0.2403	0.373	26	38	0.326774	0.291536
2018	533	198.455	5.34132	0	0.333333	2.19722	533	-0.276277	-0.0156619	21.6356	0.622565	0	0.0713709	0.156344	0.193366	2.29374	0	0	0.482887	0.155595	1	0.2698	0.2855	27	38	0.326699	0.29176
2019	533	200.667	5.77767	49.19	0.333333	2.19722	533	-0.004327	0.0593356	21.5859	0.630724	0	0.132115	-0.496512	0.195203	0.498864	0	0	0.452895	0.143834	1	0.1228	0.3251	28	38	0.327074	0.291659
2020	533	193.853	6.35286	55.15	0.333333	2.19722	533	0.034975	0.015684	21.617	0.610891	0	0.111706	0.0756854	0.181574	0.487849	0	0	0.428356	0.145314	1	0.1681	0.3193	29	38	0.326958	0.291673
2021	533	208.637	9.62547	51.33	0.333333	2.19722	533	-0.0085653	0.022909	21.5882	0.657768	0	0.0892565	-0.0128175	0.201386	0.49501	0	0	0.476142	0.142079	1	0.1557	0.3655	30	38	0.32699	0.291556
2012	534	194.264	3.67643	96.55	0.333333	2.19722	534	0.044177	0.0789549	21.814	0.613467	0.0117595	0.206399	2.15751	0.0319487	0.219517	0	0	0.0448377	0.0848594	0	0.0837	0.1684	21	27	0.221863	0.289217
2013	534	188.355	2.95655	78	0.333333	2.19722	534	0.0473638	0.179143	21.886	0.595931	0.217269	0.245244	0.763064	0.0972162	0.299851	0	0	0.0874394	0.0452569	0	0.03565	0.4601	22	27	0.22211	0.287713
2014	534	168.637	4.93591	4.25	0.333333	2.19722	534	0.0118312	0.0964338	21.973	0.532798	0.0472868	0.0439747	-0.496512	0.087203	0.194136	0	0	0.0021306	0.0735048	0	0.1076	0.6089	23	27	0.221739	0.286946
2015	534	157.174	6.22127	0	0.428571	1.94591	534	0.0114914	-0.002497	21.914	0.495967	0	0.132607	-0.0661353	0.0389695	0.116291	0	0	0.0021306	0.0467476	0	0.5437	0.4991	24	27	0.219492	0.287512
2016	534	128.12	10.6264	85.6	0.428571	1.94591	534	0.030363	-0.0869811	21.5802	0.403374	0	0.326669	-0.496512	0.0911816	0.0977093	0	0	0.0164561	0.0140091	0	0.2281	0.4502	25	27	0.221118	0.287764
2017	534	113.728	8.9904	77.26	0.428571	1.94591	534	0.0320324	0.027721	21.6029	0.358626	0	0.389064	0.310627	0.133898	0.126432	0	0	0.0123519	0.0146209	0	0.2063	0.7406	26	27	0.221231	0.286268
2018	534	129.886	6.85148	39.67	0.333333	2.19722	534	0.0163635	-0.0424808	21.6795	0.409483	0.0552371	0.207584	0.0128968	0.192056	0.211874	0	0	0.0030993	0.0129954	0	0.0844	0.7339	27	27	0.221859	0.286302
2019	534	172.131	6.11305	96.95	0.333333	2.19722	534	0.0251986	0.0753284	21.447	0.540409	0.150004	0.0945247	1.12323	0.405546	0.328243	0	0	0.0545484	0.0751495	0	0.1814	0.2447	28	27	0.221359	0.288824
2020	534	169.817	8.91401	96.8	0.375	2.07944	534	0.0323813	0.0669981	21.4774	0.53347	0.143746	0.189697	0.006974	0.377134	0.246115	0	0	0.0802003	0.0891193	0	0.1675	0.1496	29	27	0.221431	0.289314
2021	534	153.308	11.7171	96.04	0.375	2.07944	534	0.0419706	0.0645434	21.4735	0.480749	0.127693	0.155785	0.18766	0.475891	0.32335	0	0	0.0647891	0.0951795	0	0.1872	0.2805	30	27	0.221329	0.288639
2012	536	138.105	3.30199	100	0.555556	2.19722	536	0.062451	0.0859297	22.4794	0.437781	0.0681689	0.387782	-0.165013	0.31748	0.258704	0	0	0.138873	0.04527	1	0.9481	0.8348	18	39	0.42704	0.378096
2013	536	195.371	4.35557	3.17	0.555556	2.19722	536	0.054297	0.005875	22.9967	0.619171	0.0526353	0.316616	2.04208	0.192349	0.443643	0	0	0.338827	0.0548867	1	0.9308	0.6353	19	39	0.427165	0.379541
2014	536	194.438	3.03114	100	0.428571	1.94591	536	0.0358421	0.139611	23.0686	0.617403	0.0407477	0.42707	0.26594	0.21076	0.546834	0	0	0.290432	0.0767408	1	0.9481	0.7918	20	39	0.42704	0.378407
2015	536	208.692	2.86709	99.99	0.555556	2.19722	536	0.0223568	0.2216	22.9174	0.663016	0.0177337	0.478986	-0.225788	0.236916	0.660087	0	0	0.203198	0.0595308	1	0.9481	0.6931	21	39	0.42704	0.379122
2016	536	97.0672	5.85802	99.38	0.555556	2.19722	536	0.0200977	-0.0091688	23.6647	0.309024	0.0052788	0.433417	-0.183595	0.146369	0.201488	0	0	0.100414	0.0452641	1	0.928	0.4732	22	39	0.427185	0.380716
2017	536	122.272	3.30431	100	0.571429	2.30259	536	0.0094429	0.0209124	23.7687	0.389247	0.0476865	0.299432	0.102133	0.412826	0.177854	0	0	0.102482	0.0924875	1	0.9444	0.3876	23	39	0.427067	0.381336
2018	536	190.397	1.60138	2.73	0.571429	2.07944	536	-0.261189	-0.0567085	23.6724	0.605061	0.110254	0.284694	-0.0759376	0.620828	0.146038	0	0	0.0228503	0.108378	1	0.9151	0.4205	24	39	0.427279	0.381098
2019	536	208.426	2.06178	46.14	0.571429	2.30259	536	-0.177293	-0.0360757	23.4059	0.661928	0.0906757	0.205206	-0.496512	0.678799	0.112247	0	0	0.0171942	0.107062	1	0.4494	0.319	25	39	0.430654	0.381833
2020	536	170.265	2.18381	11.78	0.571429	2.3979	536	0.0505465	0.037771	23.2194	0.54102	0.079868	0.133327	0.488255	0.678799	0.221604	0	0	0.0198662	0.0646056	1	0.5937	0.2481	26	39	0.429608	0.382347
2021	536	168.012	1.92865	20.56	0.571429	2.30259	536	-0.0178071	0.0539878	23.1655	0.533911	0.104236	0.135504	0.373703	0.678799	0.259119	0	0	0.0307504	0.0780635	1	0.4765	0.2099	27	39	0.430457	0.382624
2009	538	132.615	0.413571	0	0.363636	2.3979	538	0.101442	0.0766898	22.5159	0.39556	0.0011132	0.390683	0.253108	0.107419	1.23028	0	0	0.127373	0.185533	1	0.1067	0.1026	17	27	0.173121	0.348074
2010	538	138.664	0.675183	94.18	0.363636	2.3979	538	0.121359	0.0566069	22.7557	0.421651	0.0008758	0.266644	0.404872	0.0479732	1.32067	0	0	0.163017	0.243283	1	0.1136	0.1004	18	27	0.172957	0.348126
2011	538	127.238	0.536292	94.61	0.363636	2.3979	538	0.1332	-0.0492566	22.9305	0.38892	0.0007353	0.129641	0.122762	0.141627	1.25775	0	0	0.256035	0.230729	1	0.1128	0.0799	19	27	0.172976	0.348614
2012	538	111.015	0.817828	95.1	0.363636	2.3979	538	0.148398	0.0745453	23.0901	0.341024	0.0006269	0.165003	0.209904	0.139775	1.45391	0	0	0.227153	0.214046	1	0.1087	0.0691	20	27	0.173074	0.348871
2013	538	96.9385	1.45579	95.97	0.363636	2.3979	538	0.180224	0.0265231	23.279	0.299057	0.000519	0.166515	0.155475	0.116679	1.29363	0	0	0.248477	0.188977	1	0.1039	0.0848	21	27	0.173188	0.348498
2014	538	99.3918	1.31943	94.82	0.363636	2.3979	538	0.152823	0.0971073	23.517	0.308801	0.0003733	0.154613	0.189669	0.116944	1.22053	0	0	0.257165	0.167228	1	0.1074	0.1005	22	27	0.173105	0.348124
2015	538	95.781	1.58604	96.41	0.333333	2.30259	538	0.142843	0.11298	23.6829	0.298748	0.0003162	0.301794	0.102249	0.0979242	1.1639	0	0	0.241761	0.167003	1	0.1049	0.0818	23	27	0.173164	0.348569
2016	538	113.321	1.68543	97.47	0.363636	2.3979	538	0.119207	0.121398	23.9255	0.355604	0.0002481	0.221706	0.0806499	0.0825453	1.10932	0	0	0.201548	0.178145	1	0.1079	0.0819	24	27	0.173093	0.348567
2017	538	109.843	2.40728	95.64	0.363636	2.3979	538	0.113077	0.0417178	24.0448	0.345081	9.02e-05	0.346708	0.0849578	0.0750932	1.01301	0	0	0.199518	0.16496	1	0.1017	0.0838	25	27	0.17324	0.348521
2018	538	109.388	1.62377	95.5	0.363636	2.3979	538	0.108295	0.0865706	24.137	0.344172	8.23e-05	0.345457	0.0984428	0.0674036	1.04925	0	0	0.165488	0.184858	1	0.1338	0.0994	26	27	0.172476	0.34815
2019	538	73.6665	2.62989	94.24	0.333333	2.30259	538	0.0840358	0.0423848	24.6284	0.232755	7.25e-05	0.447115	0.110695	0.0524779	0.671401	0	0	0.0774478	0.125739	1	0.1372	0.0992	27	27	0.172395	0.348155
2020	538	96.5006	3.46457	96.34	0.333333	2.30259	538	0.0998024	0.0693398	24.7346	0.305607	0.0006628	0.486019	0.103763	0.0665552	0.638068	0	0	0.11919	0.114372	1	0.1328	0.1007	28	27	0.1725	0.348119
2021	538	83.6976	3.17028	97.49	0.444444	2.19722	538	0.0534746	0.0998853	24.6801	0.265026	0.0017134	0.454671	0.110899	0.0899474	0.757	0	0	0.143663	0.123106	1	0.1471	0.0999	29	27	0.172159	0.348138
2011	541	32.3356	1.57706	98.7	0.333333	2.19722	541	0.0942066	0.0855249	21.8724	0.100524	0	0.383493	0.155854	0.273079	0.785943	0	0	0.133302	0.062389	1	0.1682	0.1105	20	38	0.326958	0.292206
2012	541	41.7296	1.00459	97.71	0.375	2.07944	541	0.116067	0.126845	21.9611	0.130811	0	0.458637	-0.0261039	0.212312	0.690649	0	0	0.147875	0.0715293	1	0.1152	0.1121	21	38	0.327093	0.292202
2013	541	42.4441	1.0523	96.54	0.333333	2.19722	541	0.0747781	0.0606906	21.9393	0.132906	0	0.432059	0.147494	0.205517	0.84881	0	0	0.16135	0.0803161	1	0.1521	0.1158	22	38	0.326999	0.292193
2014	541	54.6223	1.66147	89.17	0.333333	2.19722	541	0.0713639	0.0817937	22.0415	0.171864	0	0.421946	0.214496	0.187593	0.768131	0	0	0.153597	0.106867	1	0.1421	0.1562	23	38	0.327024	0.29209
2015	541	51.8051	3.77154	92.98	0.333333	2.19722	541	0.0062306	0.0311369	22.523	0.163774	0	0.666488	-0.0625626	0.115336	0.468733	0	0	0.0940877	0.0655165	1	0.1025	0.1641	24	38	0.327126	0.292069
2016	541	56.6869	2.13522	90.64	0.333333	2.19722	541	0.175939	0.0475362	22.5316	0.179453	0	0.561696	0.170265	0.106794	0.515106	0	0	0.108716	0.0905312	1	0.1348	0.1542	25	38	0.327043	0.292095
2017	541	48.8948	1.98257	93.68	0.333333	2.19722	541	0.131403	0.0380247	22.4595	0.15437	0	0.37926	0.12884	0.120181	0.637669	0	0	0.145294	0.0950179	1	0.1572	0.1564	26	38	0.326986	0.292089
2018	541	70.4665	1.14723	94.09	0.333333	2.19722	541	0.0678488	0.110589	22.4439	0.223124	0	0.354673	0.0004652	0.131195	0.645203	0	0	0.168557	0.176316	1	0.1846	0.1343	27	38	0.326916	0.292145
2019	541	64.8102	1.07377	86.86	0.333333	2.19722	541	0.0491405	0.0822783	22.5438	0.205303	0	0.357513	-0.122142	0.130768	0.568847	0	0	0.133051	0.151199	1	0.1732	0.0973	28	38	0.326945	0.29224
2020	541	81.6151	1.41486	91.41	0.333333	2.19722	541	0.0378162	0.046345	22.8656	0.259076	0	0.184314	0.122046	0.101865	0.392332	0	0	0.149684	0.180841	1	0.1953	0.1015	29	38	0.326889	0.292229
2021	541	111.179	1.27055	91.49	0.333333	2.19722	541	0.0275576	-0.0285605	22.9953	0.35292	0	0.195267	0.274446	0.212886	0.441841	0	0	0.211033	0.245448	1	0.2164	0.06895	30	38	0.326835	0.292312
2012	545	290.829	0.568777	37.07	0.4	1.60944	545	0.0163458	0.0404725	19.3716	0.903743	0	0.0283877	0.0415188	0.461699	0.420951	0	0	0.22192	0.163817	0	0.3512	0.3588	24	26	0.291367	0.333133
2013	545	113.773	1.5891	98.11	0.4	1.60944	545	0.0808955	0.140574	20.8832	0.357445	0	0.189545	2.15751	0.531861	0.51489	0	0	0.101753	0.0731074	0	0.2804	0.3985	25	26	0.299233	0.328722
2014	545	73.5066	2.84101	97.57	0.4	1.60944	545	0.0197198	0.037424	21.4721	0.231992	0	0.0937745	-0.127292	0.298441	0.272243	0	0	0.0429588	0.118629	0	0.256	0.4528	26	26	0.301944	0.322689
2015	545	95.0834	4.86213	96.26	0.4	1.60944	545	0.0519568	0.0266839	21.6494	0.300855	0	0.107467	-0.0341135	0.25837	0.232204	0	0	0.0274195	0.139025	0	0.3103	0.4609	27	26	0.295911	0.321789
2016	545	93.0313	3.13536	96.3	0.5	1.60944	545	0.0448093	-0.047997	21.715	0.294113	0	0.0962805	0.473607	0.492431	0.219354	0	0	0.0726033	0.0828308	0	0.3443	0.3154	28	26	0.292133	0.337956
2017	545	85.8263	2.74098	98.06	0.4	1.60944	545	0.060252	0.093227	21.7357	0.271909	0	0.264405	0.664326	0.463545	0.355245	0	0	0.0636386	0.0949045	0	0.3631	0.227	29	26	0.290044	0.347778
2018	545	108.523	1.70705	97.55	0.4	1.60944	545	0.0326375	-0.112249	21.8632	0.34333	0	0.295108	0.0652583	0.392762	0.383587	0	0	0.0367794	0.0822629	0	0.3096	0.2838	30	26	0.295989	0.341467
2019	545	103.66	1.65909	98.91	0.4	1.60944	545	0.008091	-0.0006805	21.8518	0.32825	0	0.253466	0.0163138	0.399901	0.282312	0	0	0.0284915	0.102201	0	0.2954	0.266	31	26	0.297567	0.343444
2020	545	118.124	1.89359	98.89	0.4	1.60944	545	-0.0866512	0.0615346	21.7837	0.37427	0	0.252709	-0.0269429	0.408189	0.38212	0	0	0.0328952	0.144526	0	0.258	0.2918	32	26	0.301722	0.340578
2021	545	118.821	2.17072	99.4	0.4	1.60944	545	0.03486	0.0374699	21.8477	0.376626	0	0.248648	0.428569	0.360306	0.467931	0	0	0.061839	0.161344	0	0.2052	0.302	33	26	0.307589	0.339444
2009	547	98.7996	0.237699	88.23	0.428571	1.94591	547	0.0544381	0.0504413	21.2525	0.300991	0	0.636704	-0.0533699	0.0920769	0.229272	0	0	0.0957416	0.0340867	1	0.668	0.3724	17	39	0.42907	0.381446
2010	547	91.8605	0.420202	87.97	0.428571	1.94591	547	0.0275504	0.0527261	21.3515	0.280524	0	0.642973	0.164388	0.0922685	0.216263	0	0	0.10647	0.0402954	1	0.656	0.3323	18	39	0.429156	0.381737
2011	547	79.5941	0.279126	74.37	0.428571	1.94591	547	0.0615197	0.0268392	21.5027	0.244076	0	0.684944	-0.0856631	0.0654824	0.194549	0	0	0.0855517	0.058857	1	0.5625	0.2197	19	39	0.429834	0.382553
2012	547	102.852	0.322932	83.31	0.428571	1.94591	547	0.0567332	0.0027577	21.673	0.318555	0	0.646277	0.036216	0.053898	0.126257	0	0	0.107088	0.0785922	1	0.4423	0.1602	20	39	0.430705	0.382984
2013	547	120.086	0.399861	83.92	0.428571	1.94591	547	0.0551833	-0.0396902	21.7661	0.373312	0	0.461797	0.265828	0.0724212	0.144808	0	0	0.12995	0.121501	1	0.6647	0.2046	21	39	0.429094	0.382662
2014	547	96.8057	1.94637	77.91	0.428571	1.94591	547	0.0658132	0.0380392	21.9711	0.300708	0	0.343508	0.596533	0.0817872	0.236743	0	0	0.127656	0.0762506	1	0.4142	0.2461	22	39	0.430909	0.382362
2015	547	60.6805	4.33296	74.87	0.333333	2.19722	547	0.031859	0.0252633	22.638	0.189144	0	0.382107	0.311624	0.061201	0.127115	0	0	0.0973948	0.0611064	1	0.2488	0.1537	23	39	0.432107	0.383031
2016	547	71.4984	3.46494	74.59	0.333333	2.19722	547	0.0402521	0.0254215	22.6614	0.223353	0	0.34657	0.818877	0.0884887	0.254966	0	0	0.136193	0.0889794	1	0.2377	0.2674	24	39	0.432188	0.382207
2017	547	81.4516	2.39933	73.79	0.333333	2.19722	547	0.0405254	0.0254164	22.7543	0.255144	0	0.292544	0.150743	0.119282	0.247945	0	0	0.178491	0.126049	1	0.5795	0.458	25	39	0.429711	0.380826
2018	547	71.6638	1.79882	77.47	0.333333	2.19722	547	0.0544276	0.020016	22.9563	0.22516	0	0.300153	0.496127	0.104804	0.340907	0	0	0.202477	0.133154	1	0.4807	0.4483	26	39	0.430427	0.380896
2019	547	78.0724	2.55189	74.97	0.333333	2.19722	547	0.0665272	0.003572	23.1084	0.24599	0	0.263896	0.148888	0.148143	0.388871	0	0	0.216998	0.141052	1	0.6175	0.4998	27	39	0.429436	0.380523
2020	547	78.7524	7.11614	75.45	0.333333	2.19722	547	0.0702143	0.0156655	23.2438	0.248536	0	0.264653	0.0982333	0.138376	0.312917	0	0	0.21916	0.134855	1	0.4113	0.2725	28	39	0.43093	0.38217
2021	547	90.0168	4.25844	74.92	0.375	2.07944	547	0.0468059	-0.0195969	23.3597	0.284414	0	0.201151	-0.0658651	0.17026	0.251649	0	0	0.23021	0.168124	1	0.3758	0.1075	29	39	0.431187	0.383366
2013	550	139.249	2.07672	0	0.333333	2.19722	550	0.104193	0.190892	23.5256	0.443279	0.0003149	0.400893	0.195425	0.297988	1.43824	1	0	0.0859843	0.28642	1	0.146	0.2038	17	36	0.130312	0.194
2014	550	143.221	2.76451	0	0.333333	2.19722	550	0.108114	0.214914	23.6935	0.456394	0.0002466	0.467813	0.222482	0.261999	1.49576	1	0	0.0763788	0.288943	1	0.141	0.224	18	36	0.130938	0.191475
2015	550	135.276	2.7195	99.06	0.333333	2.19722	550	0.105557	0.091463	23.7702	0.430844	0.0002222	0.426672	-0.0395264	0.258191	1.30464	1	0	0.102897	0.266039	1	0.146	0.217	19	36	0.130312	0.19235
2016	550	154.728	2.30036	0	0.333333	2.19722	550	0.0538102	0.187533	23.9217	0.493372	0.0001855	0.481221	0.0858637	0.262434	1.27202	1	0	0.0682223	0.315638	1	0.1242	0.1897	20	36	0.133038	0.195763
2017	550	164.342	0.770066	99.57	0.333333	2.19722	550	0.026188	0.0255769	23.996	0.523479	0.000146	0.426581	0.176909	0.259441	1.32275	1	0	0.112245	0.326084	1	0.109	0.1819	21	36	0.134937	0.196738
2018	550	174.753	0.297477	97.29	0.333333	2.30259	550	0.0039251	-0.0043421	23.8758	0.556152	0.0001537	0.327312	-0.0987824	0.278556	1.34596	1	0	0.141096	0.334447	1	0.1295	0.192	22	36	0.132375	0.195475
2019	550	178.33	0.443754	74.55	0.333333	2.19722	550	0.0060832	0.112635	23.9137	0.568017	0.0001316	0.369523	0.0327192	0.275707	1.32434	1	0	0.0944112	0.335311	1	0.1111	0.1696	23	36	0.134675	0.198275
2020	550	191.479	1.40581	84.4	0.333333	2.19722	550	0.0195386	0.131216	24.0621	0.610204	9.1e-05	0.424526	0.13444	0.217339	1.24623	1	0	0.106435	0.355726	1	0.1227	0.1938	24	36	0.133225	0.19525
2021	550	212.121	0.79679	84.43	0.333333	2.19722	550	0.0217825	0.0667775	23.9951	0.675427	7.92e-05	0.376589	0.064225	0.269478	1.47972	1	0	0.11816	0.368093	1	0.159	0.184	25	36	0.128688	0.196475
2009	553	151.283	1.23463	67.56	0.333333	2.30259	553	0.0094121	0.0923282	21.4358	0.460366	0.237696	0.238265	-0.255666	0.455673	0.771759	0	0	0.0375681	0.0598024	1	0.1758	0.2857	12	26	0.155727	0.27082
2010	553	146.509	1.24246	73.73	0.4	2.30259	553	0.0116977	0.0348522	21.4238	0.445368	0.228086	0.106497	-0.0486718	0.423622	0.794755	0	0	0.0592643	0.0491878	1	0.0781	0.3515	13	26	0.156877	0.270046
2012	553	154.674	1.05728	87.04	0.428571	1.94591	553	0.0434119	0.097107	21.601	0.474181	0.0332572	0.0766309	0.233589	0.60384	0.773903	0	0	0.085078	0.0827249	1	0.1986	0.2258	15	26	0.155459	0.271525
2013	553	139.154	1.40806	89.34	0.375	2.07944	553	0.118149	0.249845	21.7196	0.428993	0.109328	0.156269	0.312697	0.54462	0.993641	0	0	0.0924097	0.0723849	1	0.2194	0.2635	16	26	0.155214	0.271081
2014	553	102.501	1.53114	95.64	0.375	2.07944	553	0.167428	0.238276	21.7997	0.315886	0.147085	0.147395	0.0171251	0.477876	1.00772	0	0	0.0676517	0.078992	1	0.3453	0.2687	17	26	0.153733	0.27102
2015	553	96.0226	1.3661	95.03	0.428571	1.94591	553	0.0476798	0.0927327	21.8143	0.295535	0.115404	0.139474	-0.306992	0.622927	0.61413	0	0	0.0721747	0.0451278	1	0.2539	0.2769	18	26	0.154808	0.270923
2016	553	106.532	1.60723	94.87	0.428571	1.94591	553	-0.0249557	0.089908	21.8168	0.328263	0.0658619	0.186219	-0.14526	0.609491	0.546404	0	0	0.100638	0.0653903	1	0.3049	0.361	19	26	0.154208	0.269934
2017	553	165.747	4.2639	6.63	0.333333	1.79176	553	0.0390236	0.0999242	24.4025	0.525974	0.0129833	0.213787	2.15751	0.262023	0.586317	0	0	0.132198	0.106479	1	0.0509	0.22	20	26	0.157196	0.271593
2018	553	151.099	2.87155	94.83	0.4	1.60944	553	0.0561159	0.0467653	24.4801	0.479588	0.0055082	0.161413	0.0753813	0.292183	0.556315	0	0	0.153633	0.117239	1	0.062	0.095	21	26	0.157066	0.273064
2019	553	159.583	3.07205	94.82	0.4	1.60944	553	0.0061172	0.0186246	24.5363	0.506024	0.0204721	0.110431	0.0760535	0.299358	0.548938	0	0	0.177309	0.0999709	1	0.079	0.219	22	26	0.156866	0.271605
2020	553	170.928	2.4942	94.32	0.4	1.60944	553	0.0075373	0.0432259	24.5692	0.542021	0.0510166	0.116237	0.0319844	0.268018	0.573128	0	0	0.189503	0.105271	1	0.06	0.1766	23	26	0.157089	0.272103
2021	553	182.935	2.61973	95.85	0.4	1.60944	553	0.003251	0.0908101	24.64	0.580473	0.0696505	0.12101	0.0911861	0.276286	0.599756	0	0	0.168099	0.135115	1	0.0654	0.1553	24	26	0.157026	0.272354
2012	559	169.542	0.398577	98.31	0.333333	2.19722	559	0.0445786	0.07179	22.8708	0.535614	0.0247567	0.161558	0.0203532	0.301268	1.08715	1	0	0.278525	0.262363	0	0.2192	0.2146	19	36	0.458839	0.302092
2013	559	191.596	0.556327	98.16	0.333333	2.19722	559	0.0619556	0.137441	22.9998	0.605591	0.0180069	0.170725	0.110596	0.290525	1.05808	1	0	0.284815	0.308157	0	0.1991	0.2292	20	36	0.458932	0.302024
2014	559	200.167	2.27503	97.82	0.333333	2.19722	559	0.0657183	0.114114	23.2001	0.633816	0.0086738	0.30631	0.0611863	0.248477	0.904841	1	0	0.247004	0.28381	0	0.2133	0.1831	21	36	0.458866	0.302238
2015	559	202.198	5.80386	98.06	0.333333	2.19722	559	0.0657835	0.0955095	23.2686	0.640637	0.0002364	0.336884	0.0419741	0.242288	0.933669	1	0	0.250443	0.274753	0	0.2304	0.147	22	36	0.458786	0.302406
2016	559	186.216	3.20814	97.93	0.333333	2.19722	559	0.0773169	0.108371	23.1671	0.589862	0.0015619	0.231684	0.0531554	0.272674	0.841182	1	0	0.301101	0.322873	0	0.2207	0.1518	23	36	0.458832	0.302384
2017	559	167.958	2.90896	97.46	0.375	2.07944	559	0.0801034	0.103282	23.1682	0.532298	0.0002254	0.22294	0.0341578	0.282147	0.841378	1	0	0.266051	0.325042	0	0.2498	0.1537	24	36	0.458696	0.302375
2018	559	172.517	1.23684	97.13	0.333333	2.19722	559	0.0621248	0.0101474	23.2122	0.546613	0.0541569	0.244828	0.0186329	0.275979	0.953944	1	0	0.231997	0.297111	0	0.2119	0.1996	25	36	0.458873	0.302162
2019	559	172.581	1.31994	95.52	0.333333	2.19722	559	0.0453828	0.106122	23.2105	0.54705	0.0543106	0.200619	-0.0687349	0.287718	0.854855	1	0	0.160619	0.295923	0	0.2496	0.1546	26	36	0.458697	0.302371
2020	559	135.031	1.669	95.47	0.333333	2.19722	559	0.0286373	0.0800979	23.4635	0.428987	0.0001257	0.348767	0.0284067	0.218293	0.617749	1	0	0.120515	0.237098	0	0.2101	0.1647	27	36	0.458881	0.302324
2021	559	150.355	2.07589	97.13	0.333333	2.19722	559	0.0416882	0.0563025	23.5459	0.477766	0.0535643	0.389567	0.316169	0.186863	0.738203	1	0	0.110375	0.236771	0	0.253	0.2665	28	36	0.458681	0.301851
2010	561	123.615	2.83075	86.9	0.333333	2.19722	561	0.0801039	0.0790446	20.9723	0.38777	0	0.252232	2.15751	0.147581	0.538268	0	0	0.362765	0.218222	1	0.2824	0.3735	19	39	0.514205	0.272944
2012	561	136.037	1.75969	78.01	0.375	2.07944	561	0.0198255	-0.0302061	21.2077	0.428241	0	0.167765	-0.0429046	0.137029	0.419477	0	0	0.4183	0.265171	1	0.3449	0.1156	21	39	0.512643	0.279391
2013	561	128.67	1.99303	70.6	0.333333	2.19722	561	0.0180632	0.0532838	21.234	0.405321	0	0.222339	-0.1256	0.132497	0.510108	0	0	0.363985	0.250264	1	0.3165	0.06895	22	39	0.513352	0.280558
2014	561	144.261	3.09469	72.59	0.333333	2.19722	561	0.0225328	0.0213216	21.3682	0.45517	0.0036728	0.203087	0.170112	0.122154	0.410912	0	0	0.375468	0.291745	1	0.3087	0.0911	23	39	0.513548	0.280004
2015	561	159.17	5.17942	69.9	0.333333	2.19722	561	0.0411926	0.0650761	21.5415	0.503268	0.0070596	0.231904	0.163124	0.0967185	0.463445	0	0	0.330031	0.29695	1	0.389	0.1669	24	39	0.51154	0.278109
2016	561	144.923	4.41821	77.01	0.333333	2.19722	561	0.0459143	-0.0123948	21.5599	0.457936	0.045918	0.145523	0.0390245	0.119708	0.397793	0	0	0.365814	0.272732	1	0.4267	0.0953	25	39	0.510598	0.279899
2017	561	156.438	3.06696	73.05	0.375	2.07944	561	0.0320276	0.0741081	21.7443	0.495297	0.0123485	0.238115	0.0872267	0.150366	0.399074	0	0	0.325953	0.287248	1	0.5393	0.2971	26	39	0.507783	0.274854
2018	561	152.676	1.93337	78.71	0.333333	2.19722	561	0.0341038	0.0302229	21.7909	0.483476	0.0272589	0.176906	0.0058013	0.129074	0.35744	0	0	0.376084	0.334152	1	0.4791	0.2328	27	39	0.509288	0.276461
2019	561	156.776	2.58914	73.08	0.333333	2.19722	561	0.0301139	0.0738259	21.8951	0.496983	0.0485692	0.230818	0.09888	0.106674	0.37618	0	0	0.361956	0.331282	1	0.3893	0.2785	28	39	0.511532	0.275319
2020	561	164.704	2.53868	73.4	0.333333	2.19722	561	0.0308711	0.0255917	21.9965	0.522123	0.0466841	0.154565	0.0316399	0.104108	0.307397	0	0	0.393435	0.365273	1	0.4048	0.2716	29	39	0.511145	0.275491
2021	561	166.236	3.01228	67.01	0.333333	2.19722	561	0.0293781	0.0083167	22.0814	0.527199	0.0088526	0.158536	0.0829481	0.1678	0.408919	0	0	0.349177	0.350389	1	0.3968	0.2998	30	39	0.511345	0.274786
2012	565	144.176	1.07231	74.27	0.333333	2.19722	565	0.0550265	0.0612871	20.7713	0.446647	0.0953128	0.383669	0.0401224	0.249382	0.373437	0	0	0.231281	0.089001	1	0.5332	0.3325	21	26	0.348809	0.280881
2013	565	121.953	1.02147	84	0.333333	2.19722	565	0.0378213	0.011349	20.6923	0.383621	0.0350704	0.304099	0.056138	0.267526	0.382633	0	0	0.264068	0.102326	1	0.3704	0.3861	22	26	0.356562	0.278329
2014	565	106.438	1.80101	85.39	0.333333	2.19722	565	0.0467748	0.0315725	20.6754	0.331116	0.0194079	0.304462	0.0040828	0.280276	0.425833	0	0	0.270333	0.090846	1	0.3441	0.4002	23	26	0.357814	0.277657
2015	565	84.7704	5.21577	78.72	0.375	2.07944	565	0.136285	0.0149994	20.7823	0.26697	0	0.353387	0.172779	0.275994	0.498974	0	0	0.207978	0.0445421	1	0.3894	0.3093	24	26	0.355657	0.281986
2016	565	83.1416	4.37903	75.57	0.333333	2.19722	565	0.167695	0.0617062	21.0104	0.262776	0	0.461677	2.15751	0.244021	1.91912	0	0	0.185734	0.0513231	1	0.6293	0.7191	25	26	0.344233	0.262471
2017	565	105.629	2.4584	63.25	0.333333	2.19722	565	0.051638	0.0344283	21.175	0.334427	0	0.576324	0.530993	0.173639	2.29374	0	0	0.14223	0.047069	1	0.5172	0.4732	26	26	0.349571	0.274181
2018	565	84.0013	1.43807	71.83	0.333333	2.19722	565	0.0307897	0.0169809	21.1077	0.265447	0.102129	0.538946	-0.496512	0.180874	0.284595	0	0	0.136406	0.042317	1	0.516	0.3807	27	26	0.349629	0.278586
2019	565	83.2793	1.83703	73.02	0.333333	2.19722	565	0.0421802	0.00837	21.1543	0.263261	0.0844814	0.466173	-0.250631	0.172823	0.187777	0	0	0.0834066	0.0512239	1	0.4152	0.265	28	26	0.354429	0.284095
2020	565	78.2125	1.60754	61.97	0.333333	2.19722	565	0.0346699	0.0285236	21.1861	0.247254	0.0881305	0.473392	-0.0848688	0.162469	0.207614	0	0	0.0600758	0.0652264	1	0.4593	0.226	29	26	0.352329	0.285952
2021	565	67.6021	2.28894	58.72	0.375	2.07944	565	0.0443497	-0.004322	21.1976	0.213528	0.0659632	0.535985	0.130357	0.20529	0.191668	0	0	0.0566073	0.0452998	1	0.4867	0.2291	30	26	0.351024	0.285805
2012	566	146.075	7.52072	80.98	0.333333	2.19722	566	0.0286546	0.0008575	21.739	0.460584	0	0.333604	0.317989	0.204382	0.374323	0	0	0.121639	0.0673532	1	0.2572	0.4062	21	27	0.228552	0.458313
2013	566	171.738	8.1297	85.33	0.333333	2.19722	566	0.029313	0.0523645	21.968	0.542144	0	0.377231	0.105968	0.203938	0.408025	0	0	0.0994215	0.0758336	1	0.2036	0.2307	22	27	0.230281	0.463974
2014	566	167.611	10.1463	85.53	0.333333	2.19722	566	0.0464458	0.0040789	22.0244	0.529455	0.0492735	0.293737	0.316041	0.242567	0.262709	0	0	0.116263	0.0649369	1	0.2948	0.3067	23	27	0.227339	0.461523
2015	566	151.703	23.911	91.91	0.333333	2.19722	566	0.0404925	0.0290033	22.3089	0.480438	0.0538692	0.375077	0.211976	0.267953	0.244713	0	0	0.135358	0.0607927	1	0.3891	0.4968	24	27	0.224297	0.45539
2016	566	130.259	19.6655	66.25	0.333333	2.19722	566	0.0165847	-0.0018454	22.9858	0.413974	0.0328917	0.412155	-0.0800204	0.172043	0.119676	0	0	0.0821345	0.0305611	1	0.2586	0.4204	25	27	0.228506	0.457855
2017	566	163.167	19.9079	73.63	0.333333	2.19722	566	0.0076992	0.0499157	23.0791	0.518631	0.0395786	0.541867	0.1817	0.173583	0.140592	0	0	0.0625916	0.0355575	1	0.189	0.3034	26	27	0.230752	0.461629
2018	566	168.004	9.44414	70.6	0.333333	2.19722	566	0.0098979	-0.0492391	23.0589	0.533162	0.0149036	0.415855	0.35475	0.200986	0.224723	0	0	0.0748673	0.0537434	1	0.145	0.5188	27	27	0.232171	0.454681
2019	566	179.662	10.6023	66.32	0.333333	2.19722	566	-0.0180616	-0.0181646	23.1007	0.57032	0.0876277	0.386461	-0.0107133	0.198656	0.222632	0	0	0.0540264	0.175376	1	0.1561	0.4911	28	27	0.231813	0.455574
2020	566	193.631	14.9791	82.3	0.375	2.07944	566	-0.063678	-0.0114187	23.0534	0.613627	0.0805744	0.329107	-0.100183	0.25292	0.202648	0	0	0.0688276	0.129539	1	0.1695	0.3337	29	27	0.231381	0.460652
2021	566	226.673	9.41486	70.88	0.333333	2.19722	566	-0.191041	0.0129412	22.847	0.714827	0.0820508	0.251043	-0.0641959	0.274454	0.228766	0	0	0.0619923	0.111478	1	0.1057	0.3726	30	27	0.233439	0.459397
2009	568	115.564	1.84055	0	0.454545	2.3979	568	0.216168	0.178407	22.5121	0.287201	0	0.441211	0.150602	0.18651	0.853212	0	0	0.120443	0.0436209	1	0.343	0.5587	15	15	0.309044	0.367219
2012	568	127.364	1.63878	90.37	0.363636	2.3979	568	0.216168	0.249845	23.4688	0.372576	0	0.513327	0.3712	0.0821312	0.905753	0	0	0.184306	0.0679155	1	0.4196	0.4105	18	15	0.307176	0.370834
2013	568	80.2492	0.769028	52.09	0.363636	2.3979	568	0.216168	0.0893086	23.3432	0.225484	0	0.473844	-0.0973689	0.0998263	0.704877	0	0	0.218973	0.0611888	1	0.4587	0.484	19	15	0.306222	0.369042
2014	568	91.0431	0.784145	31.03	0.4	2.30259	568	0.0741082	0.0992429	23.3013	0.256437	0	0.456243	-0.486782	0.102388	0.593019	0	0	0.110974	0.0275807	1	0.4069	0.631	20	15	0.307485	0.365456
2015	568	77.1597	1.16961	65.05	0.4	2.30259	568	0.117642	0.0115912	23.3021	0.213882	0	0.413629	0.28892	0.102861	0.478567	0	0	0.172993	0.0243715	1	0.4398	0.5989	21	15	0.306683	0.366239
2016	568	67.711	1.50689	80.58	0.363636	2.3979	568	0.142584	0.191976	23.3388	0.186441	0	0.498032	0.20345	0.103413	0.577379	0	0	0.143065	0.0354898	1	0.693	0.304	22	15	0.300507	0.373432
2017	568	77.085	3.56852	99.92	0.363636	2.3979	568	0.13171	0.186953	23.7067	0.224905	0	0.537141	0.251791	0.0688882	0.628744	0	0	0.126587	0.0374929	1	0.6424	0.5056	23	15	0.301741	0.368515
2018	568	81.8524	2.05022	92.16	0.363636	2.3979	568	0.155297	0.190132	23.8414	0.242457	0	0.52043	0.255953	0.0578022	0.655982	0	0	0.106112	0.0571579	1	0.668	0.3555	24	15	0.301117	0.372176
2019	568	106.751	4.80761	99.63	0.363636	2.3979	568	0.16052	0.167414	24.0878	0.323833	0	0.415976	0.211518	0.0722213	0.639115	0	0	0.0021306	0.0646136	1	0.6605	0.3897	25	15	0.3013	0.371341
2020	568	110.799	13.1648	99.99	0.363636	2.3979	568	0.170199	0.140423	24.2789	0.337835	0	0.402864	0.0528497	0.272929	0.49078	0	0	0.0021306	0.0778531	1	0.7478	0.4652	26	15	0.299171	0.3695
2021	568	113.225	14.8251	100	0.363636	2.3979	568	0.183683	0.178161	24.4894	0.348852	0	0.389861	0.239563	0.262573	0.521785	0	0	0.0021306	0.0560114	1	0.6846	0.4176	27	15	0.300712	0.370661
2012	570	126.762	0.854257	57.34	0.333333	2.19722	570	0.0178138	0.0979771	21.86	0.402746	0	0.415473	-0.0579977	0.209245	1.05692	0	0	0.162059	0.303385	1	0.2793	0.1447	19	34	0.308316	0.26266
2013	570	125.908	1.02585	56.84	0.333333	2.19722	570	0.0249153	0.0103232	21.8359	0.399786	0	0.368728	-0.0094545	0.231297	1.07058	0	0	0.189045	0.270721	1	0.3007	0.1288	20	34	0.308205	0.262742
2014	570	120.73	1.4481	60.58	0.333333	2.19722	570	0.020737	-0.0162649	21.876	0.38324	0	0.332321	-0.149543	0.213853	0.848901	0	0	0.217436	0.242899	1	0.2993	0.1256	21	34	0.308212	0.262759
2015	570	118.056	1.8877	55.27	0.333333	2.19722	570	0.0224243	0.0395764	21.8965	0.374924	0	0.348057	0.0120522	0.203472	0.815604	0	0	0.24969	0.239505	1	0.3871	0.137	22	34	0.30776	0.2627
2016	570	116.802	1.65248	59.96	0.333333	2.19722	570	0.0171058	0.0267054	22.0383	0.371122	0	0.405863	-0.0939641	0.175468	0.657508	0	0	0.230975	0.236657	1	0.5196	0.1315	23	34	0.307077	0.262728
2017	570	123.3	0.858113	60.86	0.333333	2.19722	570	0.0126264	-0.0324988	22.0388	0.391518	0.0057692	0.329347	0.0639668	0.179276	0.629742	0	0	0.297472	0.258493	1	0.4167	0.1613	24	34	0.307607	0.262575
2018	570	131.45	0.503348	58.27	0.333333	2.19722	570	0.0176406	0.0774136	21.9891	0.417794	0.000564	0.367729	-0.119303	0.173303	0.685876	0	0	0.246577	0.290502	1	0.4047	0.153	25	34	0.307669	0.262618
2019	570	122.582	0.667234	59.87	0.375	2.07944	570	0.0071613	-0.0058258	21.9728	0.389327	0	0.186779	-0.0436839	0.159774	0.624519	0	0	0.293963	0.266182	1	0.4238	0.1611	26	34	0.307571	0.262576
2020	570	132.111	0.865825	68.37	0.333333	2.19722	570	0.0132293	0.0636983	22.0977	0.419966	0	0.195355	0.122515	0.160139	0.564376	0	0	0.252291	0.30562	1	0.4471	0.1107	27	34	0.307451	0.262836
2021	570	114.196	1.20014	63.72	0.333333	2.19722	570	0.0211777	-0.0547948	22.3044	0.362813	0	0.228793	0.0679156	0.115755	0.371591	0	0	0.14598	0.250384	1	0.4746	0.1688	28	34	0.307309	0.262536
2010	572	117.393	6.3807	97.35	0.375	2.07944	572	0.0400007	0.123702	23.2678	0.37421	0.0115414	0.490773	0.625102	0.268513	0.918813	1	0	0.102704	0.283785	0	0.7732	0.1802	18	36	0.555186	0.224407
2012	572	94.748	3.19914	96.7	0.375	2.07944	572	0.0323252	-0.0094329	23.2641	0.300822	0	0.26593	-0.24549	0.318963	0.716495	1	0	0.184003	0.198124	0	0.8078	0.1664	20	36	0.552714	0.225393
2013	572	99.8065	4.10968	88.98	0.375	2.07944	572	0.0406099	0.0038168	23.3496	0.316922	0	0.21469	0.209652	0.336262	0.738883	1	0	0.175617	0.23583	0	0.6647	0.1819	21	36	0.562936	0.224286
2014	572	124.75	5.6844	98.42	0.375	2.07944	572	0.0166788	0.0418043	23.5026	0.39661	0	0.19025	0.20681	0.3033	0.650181	1	0	0.166014	0.246151	0	0.5163	0.1406	22	36	0.573536	0.227236
2015	572	139.005	6.89489	97.8	0.375	2.07944	572	0.0058634	0.0406535	23.5796	0.44184	0	0.193625	-0.0138459	0.268585	0.550257	1	0	0.161619	0.229457	0	0.5319	0.14	23	36	0.572421	0.227279
2016	572	148.005	5.78081	96.85	0.333333	2.19722	572	0.0007126	0.019474	23.6246	0.470243	0	0.169301	0.166278	0.258118	0.69391	1	0	0.121675	0.253173	0	0.3201	0.083	24	36	0.58755	0.23135
2017	572	150.429	4.94525	28.01	0.333333	2.19722	572	-0.0896126	-0.114506	23.4828	0.476495	0	0.156701	-0.296241	0.249972	0.533011	1	0	0.125142	0.20778	0	0.3533	0.1651	25	36	0.585179	0.225486
2018	572	156.613	2.32072	28.57	0.333333	2.19722	572	-0.198401	0.0426743	23.162	0.495849	0	0.104971	-0.470072	0.367266	0.413849	1	0	0.128046	0.21324	0	0.2632	0.1587	26	36	0.591614	0.225943
2019	572	147.537	2.06363	28.64	0.333333	2.19722	572	0.0090983	-0.0054305	23.0962	0.466688	0	0.126777	-0.0879442	0.403855	0.380643	1	0	0.0424965	0.224468	0	0.7342	0.5781	27	36	0.557971	0.195986
2020	572	164.462	3.29555	54.3	0.333333	2.19722	572	-0.139252	0.0119242	22.9434	0.518158	0	0.12087	-0.496512	0.455986	0.293127	1	0	0.0276007	0.179132	0	0.5841	0.1445	28	36	0.568693	0.226957
2021	572	141.285	6.30571	68.8	0.333333	2.19722	572	0.0164418	0.0198609	22.8283	0.445324	0	0.0872318	0.250974	0.415344	0.249399	1	0	0.0344671	0.157017	0	0.761	0.1881	29	36	0.556057	0.223843
2012	576	290.829	2.05187	50.95	0.428571	1.94591	576	0.051221	-0.1024	20.6398	0.801702	0.114644	0.123279	0.210808	0.421388	0.145174	0	0	0.100899	0.0551319	0	0.1504	0.9132	20	35	0.331729	0.295507
2013	576	99.1077	4.35474	49.97	0.428571	1.94591	576	0.0243482	-0.0542241	21.1132	0.310645	0.14136	0.149084	-0.0382238	0.262686	0.0977093	0	0	0.0936669	0.0271603	0	0.1675	0.9132	21	35	0.331666	0.295507
2014	576	93.8939	5.547	57.9	0.428571	1.94591	576	0.0068708	-0.024849	21.0991	0.294005	0.117941	0.0461167	0.0553924	0.609514	0.0977093	0	0	0.103524	0.0165808	0	0.1817	0.8895	22	35	0.331614	0.295594
2015	576	121.988	9.07214	53.38	0.428571	1.94591	576	0.0905498	-0.0350994	21.3952	0.384404	0.204279	0.294939	-0.163752	0.416782	0.0977093	0	0	0.0714632	0.0089699	0	0.1705	0.7045	23	35	0.331655	0.296274
2016	576	54.6104	7.19457	52.03	0.428571	1.94591	576	0.0649496	0.0008008	21.1785	0.170435	0	0.117278	0.188519	0.505572	0.244417	0	0	0.0612865	0.0130475	0	0.471	0.6906	24	35	0.33055	0.296325
2017	576	49.6519	7.86111	30.53	0.428571	1.94591	576	-0.234639	-0.0043788	20.9136	0.152709	0	0.111518	0.003734	0.339493	0.433018	0	0	0.0504585	0.0166744	0	0.6034	0.6065	25	35	0.330064	0.296635
2018	576	103.958	2.68839	37.41	0.428571	1.94591	576	0.064595	0.197116	21.2334	0.311863	0	0.216487	-0.138489	0.0622374	0.285447	0	0	0.0512116	0.0112936	0	0.4068	0.804	26	35	0.330786	0.295909
2019	576	92.8182	3.44411	51.02	0.428571	1.94591	576	0.0681725	-0.0020783	21.1842	0.277351	0.0431506	0.18466	0.20862	0.0556993	0.316476	0	0	0.0734023	0.0123874	0	0.5071	0.7128	27	35	0.330418	0.296244
2020	576	34.6338	4.8476	98.78	0.5	1.79176	576	0.216168	-8.43e-05	21.3876	0.106346	0	0.4019	0.0409038	0.0319487	0.270272	0	0	0.0833452	0.0098851	0	0.5412	0.5128	28	35	0.330292	0.296979
2021	576	39.171	5.7019	97.63	0.428571	1.94591	576	0.0212191	0.0649162	21.3409	0.120657	0	0.309087	0.0482595	0.0319487	0.311713	0	0	0.0925273	0.0172229	0	0.5243	0.7317	29	35	0.330354	0.296174
2012	581	59.9604	1.15177	96.98	0.363636	2.3979	581	0.0845007	0.105442	23.1262	0.189489	0	0.529389	-0.14968	0.152416	0.565951	1	0	0.175029	0.127686	1	0.3106	0.3449	25	36	0.547631	0.298717
2013	581	74.3293	1.67837	98.67	0.363636	2.3979	581	0.0882877	0.0614918	23.2939	0.235316	0.0045892	0.453521	0.114455	0.140071	0.47208	1	0	0.170038	0.14228	1	0.361	0.3426	26	36	0.547271	0.298734
2014	581	70.2863	1.45908	97.71	0.363636	2.3979	581	0.109678	0.0614207	23.3966	0.222622	0.0041412	0.45029	0.136899	0.142595	0.49811	1	0	0.15182	0.134071	1	0.3844	0.3264	27	36	0.547104	0.298849
2015	581	70.1335	1.32965	97.69	0.363636	2.3979	581	0.0988764	0.0345162	23.4772	0.222287	0	0.462271	-0.0964416	0.180225	0.287436	1	0	0.146016	0.133359	1	0.4221	0.3643	28	36	0.546835	0.298579
2016	581	70.5853	1.20291	98.72	0.363636	2.3979	581	0.0999784	0.0305463	23.5719	0.223899	0.0034755	0.46852	0.118617	0.16785	0.327057	1	0	0.150868	0.148652	1	0.4164	0.3303	29	36	0.546876	0.298821
2017	581	75.9759	1.28813	99.3	0.363636	2.3979	581	0.130849	0.0473381	23.7305	0.241196	0.0022243	0.387979	0.40397	0.154248	0.383315	1	0	0.171016	0.173938	1	0.5072	0.2972	30	36	0.546227	0.299058
2018	581	66.9684	0.941787	97.36	0.363636	2.3979	581	0.11805	0.0418524	23.7626	0.212525	0.001436	0.375785	-0.0327821	0.157176	0.382889	1	0	0.146845	0.14674	1	0.5356	0.3336	31	36	0.546024	0.298798
2019	581	85.0698	1.01772	97.23	0.363636	2.3979	581	0.0961142	0.0437705	23.8996	0.270206	0	0.453366	0.007187	0.146338	0.340004	1	0	0.172082	0.211094	1	0.5337	0.3297	32	36	0.546038	0.298826
2020	581	98.4387	1.24388	96.4	0.363636	2.3979	581	0.103205	0.0285847	24.032	0.312834	0.0001115	0.377768	0.466678	0.129134	0.435397	1	0	0.163875	0.239978	1	0.5201	0.3948	33	36	0.546135	0.298361
2021	581	90.1188	1.15341	95.9	0.363636	2.3979	581	0.0947187	0.0224417	24.0544	0.286304	0	0.489454	0.0619847	0.130162	0.556133	1	0	0.113345	0.177566	1	0.5177	0.2967	34	36	0.546152	0.299061
2009	584	108.049	6.09454	84.27	0.333333	2.19722	584	0.0117192	-0.056464	21.6818	0.340888	0	0.0532128	-0.287137	0.625181	0.150632	0	0	0.0735903	0.10558	0	0.0926	0.4764	19	35	0.412245	0.312954
2010	584	146.2	4.86292	42.41	0.333333	2.19722	584	0.0465455	0.167429	21.9761	0.463466	0	0.134248	0.703862	0.431694	0.427027	0	0	0.142136	0.0824553	0	0.0892	0.2807	20	35	0.412263	0.313984
2011	584	155.975	3.11527	77.82	0.333333	2.19722	584	0.003181	0.0975143	22.0295	0.494543	0	0.129707	-0.174005	0.411988	0.385454	0	0	0.0958354	0.0346687	0	0.1145	0.4691	21	35	0.41213	0.312992
2012	584	160.046	3.8893	75.96	0.333333	2.19722	584	0.0087341	-0.0192316	22.0378	0.507186	0	0.0870708	0.34724	0.373657	0.276793	0	0	0.0695109	0.0902729	0	0.0852	0.5249	22	35	0.412284	0.312698
2013	584	117.927	5.35459	49.76	0.333333	2.19722	584	0.115232	0.0849809	22.0013	0.373958	0	0.188783	0.780371	0.349596	0.382849	0	0	0.103825	0.0780824	0	0.0628	0.5178	23	35	0.412402	0.312736
2014	584	127.084	5.60043	50.74	0.333333	2.19722	584	0.0468161	0.0539576	21.9734	0.402859	0	0.195274	-0.271895	0.308094	0.364706	0	0	0.121386	0.112948	0	0.1032	0.5068	24	35	0.412189	0.312794
2015	584	93.7287	9.67503	34.73	0.333333	2.19722	584	0.0045932	0.0680679	21.8066	0.296732	0	0.282004	-0.466098	0.293297	0.270751	0	0	0.0759095	0.0760126	0	0.1375	0.6218	25	35	0.412009	0.312188
2016	584	94.7242	9.25151	28.22	0.375	2.07944	584	-0.223798	-0.0339282	21.5311	0.299071	0	0.286719	-0.317156	0.194505	0.184044	0	0	0.113692	0.0805858	0	0.1793	0.5635	26	35	0.411789	0.312495
2017	584	171.298	11.3545	85.25	0.333333	2.19722	584	0.0313942	0.108244	22.0249	0.54165	0.0761809	0.235552	1.1407	0.130889	0.348125	0	0	0.15561	0.11341	0	0.2296	0.2892	27	35	0.411524	0.313939
2018	584	190.196	5.18421	82.03	0.333333	2.19722	584	0.0265543	0.0454074	22.2262	0.599849	0.036709	0.343294	0.515992	0.0436714	0.454902	0	0	0.110513	0.151162	0	0.3056	0.154	28	35	0.411124	0.31465
2019	584	187.038	5.17691	76.48	0.375	2.07944	584	0.0106551	-0.0358332	22.2349	0.588484	0.0553653	0.237075	-0.27109	0.0513648	0.416946	0	0	0.129786	0.180558	0	0.3909	0.216	29	35	0.410675	0.314324
2020	584	155.448	5.88021	59.99	0.333333	2.19722	584	0.0018572	0.00019	22.336	0.491373	0.0496768	0.256553	-0.0684208	0.0491371	0.257485	0	0	0.085959	0.125267	0	0.4058	0.162	30	35	0.410597	0.314608
2021	584	187.733	6.08858	63.78	0.333333	2.19722	584	-0.125753	-0.0086725	22.293	0.592261	0.0495319	0.163663	0.0646428	0.125885	0.266258	0	0	0.0866268	0.172478	0	0.3071	0.1585	31	35	0.411116	0.314627
2012	586	185.194	3.2337	61.34	0.4	1.60944	586	0.0166579	0.0511409	20.058	0.582026	0.046484	0.329006	-0.0872671	0.139379	0.836456	0	0	0.32726	0.279657	1	0.2483	0.287	19	39	0.419096	0.369321
2013	586	170.738	4.20094	63	0.4	1.60944	586	0.0345893	0.0311464	20.0088	0.536989	0.0488281	0.338643	-0.0599995	0.126187	0.944801	0	0	0.314584	0.265969	1	0.2805	0.6402	20	39	0.418777	0.365824
2014	586	178.409	7.25537	68.79	0.4	1.60944	586	0.0165993	0.0434602	20.1026	0.56173	0.0260429	0.348266	0.151457	0.10786	0.925676	0	0	0.325223	0.29663	1	0.2923	0.3343	21	39	0.41866	0.368853
2015	586	164.493	14.1424	67.49	0.4	1.60944	586	0.0334784	-0.0468604	20.0892	0.517645	0	0.272427	-0.0840926	0.105168	0.840362	0	0	0.375005	0.278153	1	0.3316	0.3459	22	39	0.418271	0.368738
2016	586	167.385	15.3133	66.1	0.4	1.60944	586	0.0068785	-0.0061626	20.1282	0.527149	0	0.288098	0.046038	0.0961311	0.905043	0	0	0.363712	0.283295	1	0.2946	0.292	23	39	0.418638	0.369271
2017	586	168.851	12.8624	65.91	0.4	1.60944	586	0.0016879	-0.0504907	20.1447	0.531551	0	0.258248	-0.142082	0.102501	0.796714	0	0	0.365267	0.233452	1	0.2633	0.3011	24	39	0.418947	0.369181
2018	586	179.199	8.23716	73.01	0.4	1.60944	586	-0.0031161	-0.0066017	20.2114	0.564357	0	0.203325	0.0931846	0.11234	0.695803	0	0	0.438553	0.27765	1	0.4319	0.2697	25	39	0.417278	0.369492
2019	586	181.14	7.20447	74.05	0.4	1.60944	586	0.0093786	-0.0237333	20.2536	0.570667	0	0.169859	0.017723	0.111265	0.742537	0	0	0.446235	0.28194	1	0.5942	0.2866	26	39	0.415671	0.369325
2020	586	140.915	5.10272	69.99	0.4	1.60944	586	0.0464082	0.0016256	20.0116	0.443661	0	0.18002	0.11706	0.125377	1.0738	0	0	0.458682	0.176375	1	0.5428	0.2881	27	39	0.41618	0.36931
2021	586	131.945	6.30995	64.09	0.4	1.60944	586	0.0544875	-0.0123653	20.0601	0.415471	0	0.162002	-0.0731099	0.136283	0.88157	0	0	0.476828	0.140612	1	0.4586	0.3099	28	39	0.417014	0.369094
2012	587	146.117	-18.6595	99.89	0.333333	2.19722	587	0.0922507	-0.133181	21.3902	0.461605	0	0.107257	1.5518	0.0381838	2.29374	0	0	0.242822	0.0145585	0	0.4738	0.9132	17	41	0.397444	0.812111
2013	587	144.365	-18.6595	96.71	0.333333	2.07944	587	0.066722	0.249845	21.5186	0.459761	0	0.442279	0.374145	0.0347526	2.29374	0	0	0.0405091	0.008504	0	0.3755	0.9132	18	41	0.408367	0.812111
2014	587	160.232	-18.6595	97.07	0.375	2.07944	587	0.0506942	-0.0493957	21.774	0.508606	0	0.492646	0.169978	0.0319487	2.29374	0	0	0.165703	0.27194	0	0.276	0.7517	19	41	0.419422	0.830056
2015	587	182.915	-18.6595	96.78	0.375	2.07944	587	0.0160703	0.0049041	23.673	0.580846	0.0494269	0.15419	-0.0396197	0.0448024	0.590024	0	0	0.0173239	0.0705728	0	0.3863	0.9126	20	41	0.407167	0.812178
2016	587	228.793	-18.6595	99.16	0.333333	2.19722	587	0.0328698	0.0452706	24.2568	0.730106	0.117292	0.208242	0.0646065	0.0349048	0.374603	0	0	0.062476	0.118028	0	0.2909	0.9132	21	41	0.417767	0.812111
2017	587	227.593	-18.6595	99.18	0.333333	2.19722	587	0.0307632	0.0330942	24.3089	0.725332	0.109673	0.171769	0.107273	0.036106	0.395322	0	0	0.0722848	0.0681191	0	0.3033	0.9132	22	41	0.416389	0.812111
2018	587	251.654	-18.6595	94.78	0.333333	2.19722	587	-0.0989296	-0.0978301	24.1591	0.78634	0.0278134	0.109634	-0.104124	0.0319487	0.421001	0	0	0.0465876	0.0172075	0	0.3102	0.6813	23	41	0.415622	0.837878
2019	587	290.829	-18.6595	0	0.428571	1.94591	587	-0.276277	-0.0351198	23.8278	0.903743	0.0974455	0.0999388	-0.496512	0.0414531	0.0977093	0	0	0.16968	0.0072917	0	0.3566	0.7473	24	41	0.410467	0.830545
2020	587	290.829	-15.2895	7.9	0.333333	2.19722	587	-0.0507487	-0.145453	22.3801	0.903743	0	0.0364975	-0.496512	0.0319487	0.0977093	0	0	0.483589	0.0072917	0	0.3982	0.5895	25	41	0.405844	0.848078
2021	587	290.829	-18.6595	0	0.375	2.07944	587	-0.276277	-0.0135368	20.8073	0.903743	0	0.0541778	-0.496512	0.0319487	0.147461	0	0	0.0021306	0.0072917	0	0.88	0.887	26	41	0.352311	0.815022
2012	589	210.386	0.491095	92.46	0.4	2.30259	589	0.0190719	0.160003	22.6306	0.66665	0.0490309	0.116889	-0.124681	0.343749	0.782308	0	0	0.247478	0.12138	1	0.1951	0.4272	17	29	0.133767	0.337189
2013	589	216.312	0.526731	87.69	0.4	2.30259	589	0.0230266	0.021019	22.7477	0.685134	0.0415192	0.0996231	-0.0180294	0.311853	0.66896	0	0	0.25746	0.153976	1	0.1962	0.3483	18	29	0.133644	0.345956
2014	589	192.741	1.02537	85.22	0.4	2.30259	589	0.0171609	0.0998314	22.9985	0.612106	0.0337593	0.176436	-0.141129	0.350452	0.549696	0	0	0.231692	0.178021	1	0.2026	0.3262	19	29	0.132933	0.348411
2015	589	216.675	1.10363	79.09	0.4	2.30259	589	-0.0231307	0.0518195	23.137	0.688149	0.053973	0.310873	-0.14919	0.343771	0.511992	0	0	0.164312	0.176733	1	0.1614	0.3185	20	29	0.137511	0.349267
2016	589	206.826	0.919567	82.36	0.4	2.30259	589	0.0014159	0.0213271	23.0678	0.656792	0.0216282	0.254966	0.18038	0.400687	0.58607	0	0	0.178378	0.169361	1	0.2001	0.3662	21	29	0.133211	0.343967
2017	589	206.799	0.731156	78.42	0.4	2.30259	589	-0.0228185	0.023293	22.997	0.656262	9.06e-05	0.191877	0.245614	0.419932	0.718549	0	0	0.254009	0.215955	1	0.0791	0.3744	22	29	0.146656	0.343056
2018	589	212.331	0.539846	86.55	0.4	2.30259	589	0.0084124	0.0699535	23.0729	0.674157	0	0.215881	-0.0192948	0.392889	0.731395	0	0	0.254163	0.261715	1	0.0837	0.3219	23	29	0.146144	0.348889
2019	589	203.251	0.729706	85.91	0.5	2.07944	589	0.0128735	0.166513	23.0766	0.646081	0	0.206113	-0.0537684	0.35148	0.792202	0	0	0.202473	0.249619	1	0.0852	0.2897	24	29	0.145978	0.352467
2020	589	181.082	1.03518	86.88	0.444444	2.19722	589	0.0988578	0.144089	23.167	0.576066	0.0668453	0.17676	0.0542541	0.383384	0.702589	0	0	0.179477	0.284676	1	0.0896	0.2929	25	29	0.145489	0.352111
2021	589	169.343	1.15353	93.61	0.4	2.30259	589	0.0287206	0.0221978	23.2786	0.538593	0.0570517	0.164098	0.077922	0.413168	0.65864	0	0	0.14373	0.29256	1	0.106	0.3966	26	29	0.143667	0.340589
2012	590	101.933	3.78576	10.07	0.428571	1.94591	590	0.195459	0.0280477	20.3723	0.320214	0	0.229295	0.0579663	0.419884	0.527794	0	0	0.193121	0.118365	1	0.558	0.2233	20	27	0.236804	0.319252
2013	590	165.081	5.32472	10.71	0.428571	1.94591	590	-0.276277	0.0074601	20.1301	0.512252	0	0.123676	-0.29558	0.485486	0.613795	0	0	0.178708	0.156229	1	0.3868	0.3797	21	27	0.239322	0.316951
2014	590	239.024	6.12316	0.91	0.428571	1.94591	590	-0.146161	-0.0867524	20.1902	0.686265	0	0.0833709	-0.206557	0.516774	0.412156	0	0	0.239945	0.0795821	1	0.4695	0.4318	22	27	0.238106	0.316185
2015	590	255.368	10.2602	4.65	0.428571	1.94591	590	0.0380847	-0.103092	20.1913	0.649673	0	0.0950629	0.450948	0.577632	0.545503	0	0	0.188166	0.0708949	1	0.7375	0.5426	23	27	0.234165	0.314556
2016	590	189.715	7.6704	3.35	0.428571	1.94591	590	0.0794512	-0.0515537	20.2623	0.581474	0	0.194508	0.0769917	0.500554	0.518924	0	0	0.137996	0.0660651	1	0.662	0.6307	24	27	0.235275	0.31326
2017	590	105.674	6.47463	13.92	0.428571	1.94591	590	0.0113375	-0.102026	20.5883	0.332371	0.0228902	0.144049	0.0823183	0.376786	0.303055	0	0	0.158033	0.0507428	1	0.5205	0.5328	25	27	0.237356	0.3147
2018	590	92.1169	2.91254	13.68	0.428571	1.94591	590	-0.0467554	0.0008012	20.5207	0.290081	0.0244918	0.393528	-0.459127	0.355255	0.32594	0	0	0.0786482	0.032521	1	0.6422	0.6146	26	27	0.235566	0.313497
2019	590	84.1667	4.84663	5.19	0.428571	1.94591	590	0.0501241	0.034495	20.5569	0.265232	0	0.37123	0.695456	0.328459	0.343583	0	0	0.137497	0.0411965	1	0.6966	0.4626	27	27	0.234766	0.315732
2020	590	87.8422	3.30291	1.95	0.428571	1.94591	590	0.025469	0.0577035	20.6091	0.277164	0	0.384408	-0.126794	0.318094	0.326938	0	0	0.124666	0.0432938	1	0.7439	0.3915	28	27	0.234071	0.316778
2021	590	93.4504	3.92394	0.25	0.428571	1.94591	590	0.036616	0.0260339	20.6906	0.294996	0	0.336659	0.0933676	0.374511	0.353638	0	0	0.128963	0.0430523	1	0.7407	0.4838	29	27	0.234118	0.315421
2009	595	186.606	4.84612	0	0.428571	1.94591	595	-0.139116	0.0426837	20.5821	0.574357	0.0030633	0.0749869	-0.470112	0.218424	0.401873	0	0	0.320403	0.0352697	1	0.3698	0.38	14	34	0.37715	0.359983
2010	595	238.582	3.9404	18.73	0.333333	2.19722	595	-0.210628	-0.0203753	20.4252	0.722021	0.0035836	0.0283877	0.55977	0.22533	0.514601	0	0	0.35284	0.062908	1	0.2845	0.4196	15	34	0.384258	0.356683
2011	595	252.542	3.05745	19.55	0.444444	2.19722	595	0.0081513	-0.0328474	20.5945	0.754488	0.0027505	0.0283877	0.247943	0.253258	0.520118	0	0	0.383493	0.0780604	1	0.3359	0.3986	16	34	0.379975	0.358433
2012	595	244.896	2.77982	21.34	0.4	2.30259	595	0.0096291	0.0446541	20.5518	0.734147	0.0025835	0.0283877	-0.21533	0.304042	0.509874	0	0	0.384849	0.076376	1	0.2567	0.4527	17	34	0.386575	0.353925
2013	595	245.871	2.74939	30.24	0.363636	2.3979	595	-0.11331	-0.0090333	20.7774	0.738588	0.0018326	0.077062	-0.130604	0.275966	0.264663	0	0	0.313156	0.136812	1	0.2318	0.4603	18	34	0.38865	0.353292
2014	595	239.471	4.2208	40.95	0.363636	2.3979	595	0.0196806	-0.0389467	20.7683	0.720412	0.0016182	0.0283877	0.36975	0.354207	0.319867	0	0	0.349737	0.205159	1	0.367	0.4906	19	34	0.377383	0.350767
2015	595	123.681	9.88828	25.67	0.363636	2.3979	595	-0.113502	-0.0513804	20.9132	0.382771	0.0011999	0.0652742	-0.412193	0.30752	0.173041	0	0	0.23646	0.161563	1	0.3724	0.485	20	34	0.376933	0.351233
2016	595	144.827	16.4942	27	0.363636	2.3979	595	-0.0703275	-0.0366779	20.9061	0.448156	0.0710394	0.0283877	0.359853	0.407644	0.298223	0	0	0.251024	0.154375	1	0.424	0.3285	21	34	0.372633	0.364275
2017	595	193.249	8.35709	33.29	0.363636	2.3979	595	0.0148124	-0.0005206	21.3542	0.590115	0.0887247	0.0623289	0.225086	0.335627	0.267012	0	0	0.268974	0.0831502	1	0.3844	0.4245	22	34	0.375933	0.356275
2018	595	204.243	4.07375	27.32	0.333333	2.19722	595	-0.0531162	0.0157337	21.3268	0.616965	0.112117	0.0561674	-0.0079038	0.330957	0.271416	0	0	0.227209	0.10684	1	0.6461	0.3061	23	34	0.354125	0.366142
2019	595	193.705	5.11651	27	0.333333	2.19722	595	-0.21254	0.0070146	21.145	0.749768	0.102242	0.074285	-0.280081	0.376308	0.249337	0	0	0.170476	0.0772153	1	0.6527	0.2525	24	34	0.353575	0.370608
2020	595	119.197	4.77222	31.4	0.333333	2.19722	595	0.0084946	-0.12267	21.1826	0.369118	0.18128	0.237364	-0.341624	0.351108	0.134611	0	0	0.0759283	0.0159672	1	0.3926	0.1614	25	34	0.37525	0.3782
2021	595	131.012	7.62331	28.59	0.5	1.79176	595	-0.129654	-0.0368922	21.033	0.403466	0.160831	0.179229	-0.147099	0.374983	0.15464	0	0	0.0773906	0.0316855	1	0.1777	0.14	26	34	0.393158	0.379983
2012	596	127.793	0.381125	80.01	0.333333	2.19722	596	0.136694	0.204755	22.3925	0.364091	0	0.498273	0.268768	0.208069	0.990334	0	0	0.0309594	0.129155	1	0.2032	0.3606	14	15	0.133196	0.299641
2013	596	124.26	-0.0287267	78.73	0.375	2.07944	596	0.10693	0.109724	22.484	0.356576	0	0.241709	0.0913779	0.271914	0.92519	0	0	0.0276405	0.116678	1	0.2228	0.3558	15	15	0.132521	0.299807
2014	596	120.462	0.473394	59.72	0.333333	2.19722	596	0.0930912	0.0604184	22.5817	0.348088	0	0.12651	0.0153431	0.316616	0.826279	0	0	0.0795556	0.103389	1	0.2615	0.3947	16	15	0.131186	0.298465
2015	596	112.106	0.457843	72.68	0.333333	2.19722	596	0.0996191	0.109995	22.695	0.327075	0	0.195113	0.129558	0.276954	0.879298	0	0	0.0757872	0.0657032	1	0.2054	0.3053	17	15	0.133121	0.301548
2016	596	110.198	0.76886	83.46	0.333333	2.19722	596	0.0973327	0.13544	22.8907	0.319987	0	0.107622	0.145378	0.328215	0.804913	0	0	0.0625757	0.0403231	1	0.1571	0.3138	18	15	0.134786	0.301255
2017	596	110.356	1.46588	94.88	0.333333	2.19722	596	0.116739	0.0916899	23.041	0.326182	0	0.198482	0.158079	0.275936	0.693593	0	0	0.0731889	0.0626784	1	0.1836	0.3336	19	15	0.133872	0.300572
2018	596	118.959	1.06122	97.79	0.333333	2.19722	596	0.139163	0.115179	23.2498	0.35813	0	0.155285	0.246518	0.201649	0.732085	0	0	0.110087	0.0666795	1	0.2218	0.3055	20	15	0.132555	0.301541
2019	596	105.75	3.89355	98.78	0.333333	2.19722	596	0.155559	0.0138738	23.3531	0.320024	0	0.442307	0.199262	0.181125	0.774754	0	0	0.075335	0.0913522	1	0.1808	0.2773	21	15	0.133969	0.302514
2020	596	102.485	8.59613	92.64	0.333333	2.19722	596	0.121679	0.238667	23.4437	0.31197	0.0039586	0.406937	-0.0119898	0.180319	0.711653	0	0	0.0044733	0.0425256	1	0.1766	0.2829	22	15	0.134114	0.302321
2021	596	103.247	8.04711	97.82	0.333333	2.19722	596	0.0934111	0.206715	23.9587	0.321237	0.0067809	0.574053	0.289326	0.12018	0.611115	0	0	0.0035017	0.0451471	1	0.1391	0.2955	23	15	0.135407	0.301886
2012	597	225.458	0.953542	65.96	0.375	2.07944	597	0.0009056	0.0143644	22.5139	0.706934	0.0020857	0.14248	-0.0046007	0.393856	0.566018	0	0	0.12496	0.128148	0	0.12	0.16	20	27	0.130732	0.269993
2013	597	251.22	1.02769	68.18	0.333333	2.19722	597	-0.0218675	-0.0352613	22.7454	0.788334	0.013237	0.203934	0.0014691	0.333801	0.386508	0	0	0.103154	0.10367	0	0.1424	0.15	21	27	0.129132	0.270707
2014	597	214.14	1.91293	71.16	0.333333	2.19722	597	0.0097774	0.0054814	22.8719	0.677917	0.0116647	0.206187	0.11955	0.309828	0.409095	0	0	0.113177	0.0998598	0	0.03565	0.153	22	27	0.136757	0.270493
2015	597	229.068	1.87882	70.05	0.444444	2.19722	597	-0.0451129	0.0114695	22.8857	0.723788	0.0624667	0.196503	-0.115129	0.482152	0.37072	0	0	0.110734	0.113294	0	0.1526	0.4005	23	27	0.128404	0.252814
2016	597	237.622	1.82145	77.1	0.444444	2.19722	597	0.002691	0.0392763	23.0046	0.751378	0.0612871	0.181313	0.255571	0.419641	0.429786	0	0	0.146617	0.164447	0	0.1121	0.1264	24	27	0.131296	0.272393
2017	597	240.283	2.09435	79.54	0.444444	2.19722	597	0.0086904	-0.0284337	23.0835	0.759463	0.0221844	0.161563	0.179036	0.385415	0.483153	0	0	0.174684	0.154284	0	0.114	0.1542	25	27	0.131161	0.270407
2018	597	218.659	2.16133	81.46	0.444444	2.19722	597	0.0171835	0.0243277	23.1845	0.693411	0	0.109669	0.315379	0.340168	0.610872	0	0	0.20159	0.215258	0	0.0428	0.1052	26	27	0.136246	0.273907
2019	597	216.789	2.47567	77.33	0.444444	2.19722	597	0.0135919	0.0281184	23.2522	0.687569	0.0119619	0.121645	0.100923	0.349689	0.695043	0	0	0.191512	0.214974	0	0.0538	0.0966	27	27	0.135461	0.274521
2020	597	208.396	2.50794	78.03	0.363636	2.3979	597	0.00089	0.0469286	23.2219	0.661161	0.0164397	0.121758	-0.101671	0.452196	0.644823	0	0	0.183881	0.227191	0	0.049	0.0989	28	27	0.135804	0.274357
2021	597	212.408	3.0096	80.5	0.363636	2.3979	597	0.0072416	0.0566414	23.3019	0.674474	0.0151751	0.193513	0.103024	0.396675	0.648585	0	0	0.17986	0.28042	0	0.0474	0.159	29	27	0.135918	0.270064
2010	599	216.306	2.62962	65.73	0.444444	2.19722	599	0.0077391	0.0194017	22.2728	0.685971	0.103625	0.048771	0.375196	0.489318	1.37407	0	0	0.145847	0.231198	1	0.207	0.2114	15	29	0.270172	0.372546
2012	599	214.664	2.19212	81.32	0.444444	2.19722	599	0.0043617	0.0568467	22.2948	0.680971	0.0899422	0.0641747	-0.0644421	0.458384	1.38474	0	0	0.207945	0.243496	1	0.1176	0.3077	17	29	0.271828	0.370763
2013	599	214.057	2.30041	78.94	0.333333	2.19722	599	0.005689	0.097895	22.3047	0.679285	0.129576	0.111144	-0.107766	0.435647	1.10415	0	0	0.257188	0.233565	1	0.1301	0.3028	18	29	0.271596	0.370854
2015	599	176.376	4.20463	68.7	0.375	2.07944	599	0.0100258	0.0210363	22.499	0.560562	0.0973799	0.211182	-0.247433	0.223138	0.590448	0	0	0.153703	0.234507	1	0.1274	0.2808	20	29	0.271646	0.371261
2016	599	197.433	3.64229	76.43	0.333333	2.19722	599	0.0107498	0.0040511	22.704	0.627498	0	0.147175	0.646029	0.29171	0.788996	0	0	0.1929	0.25041	1	0.3016	0.502	21	29	0.26842	0.367165
2017	599	209.565	3.18852	76.02	0.333333	2.19722	599	0.0121671	-0.0726803	22.8491	0.665051	0.0410513	0.0476285	-0.18872	0.391059	0.511761	0	0	0.202726	0.162307	1	0.1936	0.2762	22	29	0.27042	0.371346
2018	599	179.532	2.70784	50.8	0.375	2.07944	599	0.0032213	-0.0255453	22.9167	0.570377	0.0189616	0.107003	-0.0631235	0.382573	0.46199	0	0	0.179161	0.136593	1	0.153	0.3431	23	29	0.271172	0.370107
2019	599	199.07	3.04912	70.94	0.333333	2.19722	599	-0.0315263	-0.0233856	23.0139	0.63229	0.114056	0.145024	0.101024	0.426424	0.425725	0	0	0.0888742	0.156525	1	0.2764	0.3359	24	29	0.268887	0.370241
2020	599	204.692	2.87406	81.22	0.333333	2.19722	599	-0.0071823	0.008046	23.0317	0.650014	0.0736639	0.127121	0.0719949	0.490033	0.39278	0	0	0.0945451	0.139963	1	0.3253	0.2466	25	29	0.267981	0.371894
2021	599	224.081	2.86784	81.99	0.333333	2.19722	599	-0.0364121	-0.0079843	23.1069	0.71132	0.0771432	0.205481	-0.112236	0.444429	0.227762	0	0	0.132651	0.141272	1	0.2293	0.2666	26	29	0.269759	0.371524
2011	612	158.609	1.15302	0	0.333333	2.07944	612	0.0774638	0.0550345	22.317	0.502092	0.104427	0.389279	0.0671335	0.376472	1.38135	1	0	0.0021306	0.0199114	1	0.4393	0.9132	16	32	0.320398	0.460071
2012	612	190.117	1.14912	0	0.333333	2.19722	612	-0.0024969	0.0528625	22.5399	0.602019	0.124854	0.282963	0.0258463	0.27465	1.11803	1	0	0.0023198	0.0577243	1	0.4928	0.9132	17	32	0.319209	0.460071
2013	612	125.847	1.47696	93.65	0.454545	2.3979	612	0.0361514	-0.0045262	22.6967	0.399113	0.0277956	0.311767	-0.0829781	0.496607	0.850825	1	0	0.0211592	0.0121135	1	0.4688	0.9132	18	32	0.319742	0.460071
2014	612	152.429	2.55966	78.23	0.454545	2.3979	612	0.0389695	0.179709	22.9367	0.48312	0.0485137	0.300788	-0.0651771	0.551051	0.645558	1	0	0.0061755	0.05671	1	0.493	0.9132	19	32	0.319204	0.460071
2015	612	141.156	1.95654	42.57	0.375	2.07944	612	-0.0072462	-0.005034	22.8783	0.447863	0.15679	0.35072	-0.112637	0.360389	0.616983	1	0	0.0037916	0.0226758	1	0.558	0.9132	20	32	0.31776	0.460071
2016	612	119.443	2.88876	37.5	0.333333	2.19722	612	0.0136249	0.0315751	22.7087	0.378894	0.172273	0.460976	-0.157211	0.391837	0.609378	1	0	0.0066762	0.0263399	1	0.5113	0.8548	21	32	0.318798	0.461369
2017	612	116.351	2.36842	2.43	0.333333	2.19722	612	0.0235414	0.0199501	22.7335	0.369023	0.0186208	0.445101	0.277831	0.376433	0.776103	1	0	0.0043596	0.0199786	1	0.5374	0.8512	22	32	0.318218	0.461449
2018	612	136.219	1.05184	2.11	0.333333	2.19722	612	-0.0593898	0.112684	22.7307	0.432418	0.0685104	0.517128	-0.0215157	0.375657	0.757132	1	0	0.0030246	0.0446139	1	0.4499	0.8357	23	32	0.320162	0.461793
2019	612	121.237	1.13897	17.94	0.333333	2.19722	612	0.015206	0.103685	22.6711	0.384877	0.0727199	0.468029	-0.0300767	0.382657	0.760625	1	0	0.0030489	0.0942643	1	0.5649	0.8655	24	32	0.317607	0.461131
2020	612	101.996	1.79242	18.85	0.333333	2.19722	612	0.0795715	0.116075	22.6885	0.32387	0	0.474942	-0.0035955	0.355739	0.751517	1	0	0.0021306	0.0863837	1	0.4915	0.8788	25	32	0.319238	0.460836
2021	612	111.186	1.95941	38.08	0.333333	2.19722	612	0.0503861	0.0121949	22.7865	0.352932	0.0648801	0.496913	0.0366447	0.297799	0.693383	1	0	0.0021306	0.0813153	1	0.4579	0.7478	26	32	0.319984	0.463747
2012	619	143.992	2.08125	95.97	0.333333	2.07944	619	0.0515136	0.0784922	22.2246	0.457357	0.149297	0.172962	0.0302954	0.43002	1.11143	0	0	0.219812	0.069247	1	0.109	0.3888	17	29	0.154264	0.302018
2013	619	130.344	1.66483	94.97	0.333333	2.19722	619	0.0370052	0.0795761	22.1925	0.41399	0	0.162202	-0.0342634	0.453161	1.12477	0	0	0.190138	0.0499778	1	0.0799	0.4222	18	29	0.154846	0.30135
2014	619	111.356	2.16714	94.13	0.375	2.07944	619	0.0300618	0.151301	22.1245	0.353839	0.0482751	0.16703	-0.0366894	0.483962	1.15919	0	0	0.1652	0.0478665	1	0.0696	0.4306	19	29	0.155052	0.301182
2015	619	101.152	3.10642	92.94	0.333333	2.19722	619	0.0301353	0.107017	22.0866	0.321319	0	0.165857	-0.121637	0.466336	1.01648	0	0	0.176962	0.0274884	1	0.0609	0.2759	20	29	0.155226	0.304276
2016	619	98.3103	2.56115	95.29	0.333333	2.19722	619	0.0224829	0.0863814	22.0779	0.312097	0	0.0834204	-0.0713254	0.440833	0.976876	0	0	0.160524	0.0191345	1	0.0456	0.3617	21	29	0.155532	0.30256
2017	619	79.4977	1.85717	96.15	0.333333	2.19722	619	0.0042011	0.0293932	21.9813	0.252183	0	0.0973139	-0.030415	0.462312	0.882093	0	0	0.196435	0.0300312	1	0.0493	0.4783	22	29	0.155458	0.300228
2018	619	95.7992	1.27456	92.98	0.333333	2.19722	619	0.0008266	-0.0514028	22.0554	0.30386	0	0.103997	0.0008687	0.418759	0.669855	0	0	0.240373	0.032852	1	0.0503	0.5394	23	29	0.155438	0.299006
2019	619	106.376	1.3866	90.22	0.333333	2.19722	619	0.0027449	0.0424985	22.122	0.337815	0.0185175	0.20056	0.169541	0.379323	0.629349	0	0	0.0567969	0.0585817	1	0.0626	0.3086	24	29	0.155192	0.303622
2020	619	124.533	1.42768	73	0.333333	2.19722	619	0.0083481	0.0128865	22.2843	0.395434	0.0414136	0.156548	0.0812566	0.346268	0.620587	0	0	0.0943086	0.0593803	1	0.0469	0.2863	25	29	0.155506	0.304068
2021	619	163.302	1.29136	79.96	0.333333	2.19722	619	-0.0279742	-0.0172052	22.4284	0.518675	0.107566	0.170144	0.241973	0.355889	0.490209	0	0	0.0990335	0.105857	1	0.0639	0.5499	26	29	0.155166	0.298796
2012	622	134.022	0.115467	57	0.333333	2.19722	622	0.0184069	0.0472076	19.8825	0.417374	0	0.561537	0.0669866	0.235326	0.339738	0	0	0.130418	0.129761	1	0.6919	0.3037	20	35	0.279452	0.267553
2013	622	125.423	7.86261	60.46	0.333333	2.19722	622	0.0256102	-0.107	19.8793	0.38989	0	0.523186	0.420793	0.229166	0.485835	0	0	0.134417	0.183818	1	0.8685	0.235	21	35	0.276353	0.268759
2014	622	131.678	11.9056	36.28	0.333333	2.19722	622	-0.107113	-0.0066738	19.7396	0.405503	0	0.370383	-0.496512	0.343832	0.159596	0	0	0.10312	0.102679	1	0.652	0.2914	22	35	0.280152	0.267769
2015	622	146.525	40.162	35.97	0.375	2.07944	622	-0.171034	-0.0926796	19.5397	0.444994	0	0.15892	-0.140497	0.40571	0.111892	0	0	0.0985022	0.11347	1	0.877	0.4627	23	35	0.276204	0.264764
2016	622	172.895	19.4833	39.9	0.375	2.07944	622	0.093413	-0.0065289	19.9607	0.542295	0	0.55052	-0.109951	0.0487267	0.11901	0	0	0.0490732	0.0933793	1	0.7131	0.4514	24	35	0.27908	0.264962
2017	622	159	9.65211	51.74	0.333333	2.19722	622	-0.0927831	-0.145629	19.7957	0.496648	0	0.507455	0.402759	0.0507504	0.0977093	0	0	0.0908851	0.140833	1	0.6598	0.3878	25	35	0.280015	0.266078
2018	622	129.642	15.8822	52.25	0.333333	2.19722	622	0.0266582	-0.145629	19.6502	0.402865	0	0.552128	2.15751	0.049335	0.610596	0	0	0.158953	0.104098	1	0.789	0.7922	26	35	0.277748	0.258983
2019	622	103.708	9.82885	34.17	0.333333	2.19722	622	0.0337966	-0.145629	19.5725	0.320823	0	0.282585	0.768698	0.0542038	0.941075	0	0	0.399281	0.128417	1	0.9368	0.8235	27	35	0.275155	0.258434
2020	622	143.856	7.97307	45.57	0.333333	2.19722	622	0.0079585	0.0178749	19.7761	0.449633	0	0.267388	-0.0070138	0.0391993	1.15813	0	0	0.290258	0.115599	1	0.9481	0.7723	28	35	0.274957	0.259332
2021	622	120.113	8.01725	51.29	0.333333	2.19722	622	0.00514	0.148999	19.6529	0.374093	0	0.425787	0.0306592	0.0745696	1.07527	0	0	0.135049	0.0949503	1	0.9376	0.7782	29	35	0.275141	0.259229
2012	623	35.0299	0.664875	74.27	0.428571	1.94591	623	0.0592868	0.0248508	23.1177	0.110211	0	0.723471	0.262159	0.118615	0.120893	0	0	0.0326541	0.01149	0	0.1798	0.5201	20	27	0.194917	0.426187
2013	623	38.0092	0.693026	91.53	0.428571	1.94591	623	0.0877391	0.0166208	23.217	0.11983	0	0.723471	0.353795	0.126932	0.148802	0	0	0.0439956	0.0140827	0	0.2508	0.3838	21	27	0.193808	0.428317
2014	623	25.6331	1.32457	92.67	0.428571	1.94591	623	0.102966	0.0209759	23.3457	0.0806487	0	0.723471	0.144741	0.141308	0.15427	0	0	0.0425168	0.0134905	0	0.2477	0.3986	22	27	0.193856	0.428086
2015	623	35.8547	1.18159	90.86	0.428571	1.94591	623	0.13118	0.019564	23.7107	0.113463	0	0.723471	0.0422577	0.111724	0.111155	0	0	0.030605	0.0104165	0	0.245	0.4509	23	27	0.193898	0.427269
2016	623	22.8472	1.18307	90.57	0.428571	1.94591	623	0.0814061	0.0164112	23.7359	0.072096	0	0.723471	0.172153	0.122317	0.123712	0	0	0.0412548	0.0094208	0	0.2515	0.4028	24	27	0.193797	0.42802
2017	623	19.1304	1.11862	93	0.428571	1.94591	623	0.0844283	0.011736	23.8077	0.0603057	0	0.723471	0.0877242	0.111276	0.135378	0	0	0.0480651	0.0079413	0	0.2406	0.3953	25	27	0.193967	0.428138
2018	623	43.6732	0.730033	90.34	0.428571	1.94591	623	0.0374984	0.014098	23.9284	0.138458	0	0.723471	0.116672	0.0984294	0.141322	0	0	0.0480615	0.0087905	0	0.2933	0.2482	26	27	0.193144	0.430436
2019	623	41.0269	0.83133	85.59	0.5	1.79176	623	0.0540058	0.0147071	23.9737	0.130081	0	0.723471	-0.0709065	0.0965034	0.125701	0	0	0.0399851	0.0084022	0	0.3595	0.2203	27	27	0.192109	0.430872
2020	623	44.071	0.828446	78.97	0.333333	2.19722	623	0.0618354	0.0142727	24.0321	0.139806	0	0.723471	-0.270928	0.0906434	0.0977093	0	0	0.0347684	0.0095987	0	0.3775	0.1822	28	27	0.191828	0.431467
2021	623	43.693	0.924777	83.42	0.333333	2.19722	623	0.0609225	0.0111756	24.0929	0.138597	0	0.723471	0.0231443	0.0851385	0.0977093	0	0	0.021144	0.0081955	0	0.3598	0.1917	29	27	0.192105	0.431319
2015	625	194.996	0.665873	59.14	0.384615	2.56495	625	0.110973	0.0605598	25.2165	0.617804	0	0.374789	0.261905	0.187371	0.751864	1	0	0.263477	0.376191	1	0.1028	0.1334	20	36	0.322532	0.234968
2016	625	186.926	0.513048	32.34	0.461538	2.56495	625	0.0964848	0.021468	25.3915	0.592971	0.0001876	0.375342	0.176286	0.177687	0.74117	1	0	0.286371	0.383369	1	0.0939	0.1278	21	36	0.322819	0.235148
2017	625	174.266	0.28025	41.9	0.538462	2.56495	625	0.067924	-0.0129053	25.3879	0.552763	6.2e-05	0.351606	0.018713	0.217597	0.800279	1	0	0.291762	0.376026	1	0.079	0.115	22	36	0.3233	0.235561
2018	625	159.853	-0.31766	23.78	0.571429	2.56495	625	0.0077374	-0.0415822	25.2611	0.506327	0	0.269696	-0.171398	0.290722	0.82111	1	0	0.235012	0.307246	1	0.0811	0.1407	23	36	0.323232	0.234732
2019	625	173.541	0.0245715	73.58	0.571429	2.56495	625	-0.027138	0.0397651	25.3043	0.549934	0.0005665	0.240675	0.0648128	0.329339	0.723011	1	0	0.283188	0.331256	1	0.075	0.0885	24	36	0.323429	0.236416
2020	625	175.61	1.45763	77.3	0.571429	2.56495	625	0.0271964	0.0882923	25.4398	0.557705	0.0079005	0.366495	0.197893	0.259542	0.719772	1	0	0.252347	0.336538	1	0.0858	0.1456	25	36	0.323081	0.234574
2021	625	184.694	1.42825	84.9	0.533333	2.56495	625	0.0266181	0.169652	25.4398	0.587411	0.0044312	0.483124	0.24332	0.189889	0.949367	1	0	0.191596	0.35407	1	0.0925	0.1518	26	36	0.322864	0.234374
2010	629	228.842	9.30789	60.24	0.454545	2.3979	629	0.0177823	0.0791165	24.8131	0.725846	0.11482	0.0473471	0.123708	0.542961	0.486617	1	0	0.0704546	0.17349	1	0.1409	0.2239	18	32	0.299384	0.391637
2011	629	165.729	5.02925	97.02	0.454545	2.3979	629	0.0004031	0.187422	24.1679	0.525744	0.090918	0.352758	0.214615	0.358462	1.34386	1	0	0.0297692	0.0842726	1	0.1163	0.1649	19	32	0.299931	0.392948
2012	629	159.739	4.94791	91.51	0.5	2.30259	629	0.019269	0.0502573	24.1592	0.504488	0.0713019	0.268455	-0.496512	0.463658	0.439598	1	0	0.0357066	0.0691674	1	0.3925	0.5689	20	32	0.293793	0.38397
2013	629	182.837	2.53202	94.16	0.363636	2.3979	629	0.015723	0.0091625	24.2998	0.577386	0.0481126	0.255612	-4.6e-05	0.397679	0.294191	1	0	0.059322	0.0787157	1	0.4266	0.5666	21	32	0.293036	0.384021
2014	629	202.429	4.30123	5.7	0.363636	2.3979	629	-0.114082	0.0319327	24.6811	0.767554	0.237696	0.080612	0.0754669	0.325355	0.26062	1	0	0.0439508	0.0972351	1	0.3888	0.4149	22	32	0.293876	0.387392
2015	629	251.403	4.39884	8.71	0.363636	2.3979	629	-0.0432488	0.0005276	24.7488	0.825853	0.237696	0.0660641	-0.319552	0.635207	0.159797	1	0	0.0536528	0.108296	1	0.5652	0.6321	23	32	0.289956	0.382566
2016	629	200	2.83705	29.17	0.333333	2.19722	629	-0.276277	-0.0349347	22.9872	0.625044	0.0530084	0.191336	-0.0707199	0.322499	0.887897	1	0	0.118394	0.283455	1	0.2682	0.5861	24	32	0.296556	0.383588
2017	629	180.866	3.66675	76.85	0.333333	2.19722	629	0.0878337	-0.0363137	23.0721	0.566641	0.0211969	0.176287	-0.110674	0.500125	0.592512	1	0	0.181122	0.260384	1	0.4056	0.4785	25	32	0.293502	0.385979
2018	629	111.924	3.58134	43.87	0.333333	2.19722	629	0.216168	0.149914	23.1969	0.351754	0.0094391	0.235166	0.606804	0.423411	0.70404	1	0	0.183736	0.0681757	1	0.3584	0.9107	26	32	0.294551	0.376374
2019	629	81.4735	3.48373	91.36	0.333333	2.19722	629	0.112329	0.249845	23.2856	0.256702	0	0.335803	-0.132094	0.380899	0.703013	1	0	0.0651751	0.0529123	1	0.358	0.892	27	32	0.29456	0.37679
2020	629	51.0147	2.56862	93.63	0.375	2.07944	629	0.0208335	0.051514	23.1785	0.158988	0	0.292292	-0.19605	0.426769	0.675616	1	0	0.0215704	0.0544572	1	0.3821	0.7979	28	32	0.294024	0.378881
2021	629	71.105	4.66727	97.43	0.4	2.30259	629	0.142554	0.173969	23.0467	0.221951	0	0.0594301	0.329085	0.613285	1.06753	1	0	0.0203517	0.0554651	1	0.3725	0.8062	29	32	0.294238	0.378697
2009	630	225.833	1.92811	90.56	0.4	2.30259	630	0.0300241	0.0256265	23.8963	0.712469	0.0816371	0.0812771	-0.176396	0.428871	1.52473	1	0	0.034269	0.288421	1	0.2822	0.2871	14	32	0.173884	0.338738
2010	630	235.576	2.79878	96.84	0.333333	2.48491	630	0.0313039	-0.145629	24.1944	0.742978	0.116944	0.0528382	0.668135	0.355085	1.8661	1	0	0.0703525	0.19539	1	0.2783	0.2613	15	32	0.173989	0.339435
2011	630	203.869	1.67923	97.83	0.333333	2.48491	630	0.0475516	0.13373	24.1973	0.645426	0.102947	0.112055	0.378858	0.343647	2.29374	1	0	0.0516547	0.123122	1	0.1935	0.1396	16	32	0.176281	0.342724
2012	630	220.271	1.83416	97.37	0.357143	2.56495	630	0.0195632	-0.0179701	24.4095	0.697281	0.128671	0.101004	0.0921412	0.283261	2.24448	1	0	0.0543216	0.182464	1	0.1526	0.1147	17	32	0.177387	0.343397
2013	630	220.81	1.1759	97.07	0.384615	2.56495	630	0.0138396	0.0149525	24.4058	0.699186	0.146645	0.100268	-0.0141607	0.373933	2.26432	1	0	0.0639292	0.166865	1	0.2238	0.1544	18	32	0.175462	0.342324
2014	630	210.041	1.97659	97.89	0.4	2.30259	630	0.0071882	0.0488373	24.5719	0.666115	0.118774	0.153986	0.166137	0.362218	2.29311	1	0	0.0698131	0.127286	1	0.1631	0.137	19	32	0.177103	0.342795
2015	630	210.903	2.21788	95.81	0.333333	2.48491	630	-0.0165239	0.110361	24.5113	0.66883	0.140098	0.157791	-0.0216383	0.398886	2.29374	1	0	0.0488034	0.125891	1	0.2461	0.1114	20	32	0.17486	0.343486
2016	630	191.171	1.96861	91.11	0.333333	2.48491	630	0.0072748	0.108501	24.5209	0.60694	0.0721147	0.181537	-0.0025605	0.392497	2.22357	1	0	0.0544497	0.168579	1	0.2093	0.1446	21	32	0.175854	0.342589
2017	630	192.726	2.03591	91.12	0.333333	2.48491	630	0.0155083	-0.0161393	24.5902	0.611346	0.0244127	0.126156	-0.0489633	0.355036	1.94914	1	0	0.0699761	0.129752	1	0.2216	0.1662	22	32	0.175522	0.342005
2018	630	184.375	1.51446	90.82	0.333333	2.48491	630	0.0208575	0.120564	24.5731	0.585336	0.0879895	0.132292	0.0261903	0.443975	2.11017	1	0	0.0353124	0.141432	1	0.2261	0.2335	23	32	0.1754	0.340187
2019	630	183.45	1.71206	91.69	0.333333	2.48491	630	0.021228	0.0847439	24.5926	0.582373	0.0814961	0.122176	0.09843	0.41722	2.18543	1	0	0.0335661	0.161512	1	0.2082	0.1899	24	32	0.175884	0.341365
2020	630	190.284	1.8438	92.13	0.333333	2.48491	630	0.0184174	0.0413283	24.678	0.604078	0.0958813	0.128904	0.070202	0.415922	2.12697	1	0	0.0337608	0.192884	1	0.1739	0.1849	25	32	0.176811	0.3415
2021	630	169.91	2.34329	93.8	0.363636	2.3979	630	0.068261	0.0671327	24.652	0.539755	0.0685203	0.151289	0.317745	0.354369	2.29374	1	0	0.041383	0.180293	1	0.2425	0.2046	26	32	0.174957	0.340968
2010	633	104.973	25.0202	65.39	0.333333	2.19722	633	0.0019843	0.0176157	19.7462	0.321351	0.196447	0.447318	-0.496512	0.421967	0.217956	1	0	0.0629138	0.029749	0	0.6544	0.6505	21	32	0.475936	0.722409
2011	633	95.1831	14.6926	67.53	0.333333	2.19722	633	0.0199318	-0.145629	19.5687	0.287414	0.226296	0.211826	0.658227	0.402767	0.446235	1	0	0.125367	0.0072917	0	0.5152	0.8618	22	32	0.488591	0.7032
2012	633	93.5556	15.7378	58.8	0.333333	2.19722	633	0.007458	-0.0285524	19.5739	0.283626	0.195761	0.284398	0.158008	0.228205	0.585726	1	0	0.106333	0.0074593	0	0.6521	0.6987	23	32	0.476145	0.718027
2013	633	77.0758	12.7515	63.58	0.333333	2.19722	633	0.0187341	-0.113234	19.5033	0.231722	0.160097	0.343594	-0.191348	0.400765	0.413889	1	0	0.162777	0.0113537	0	0.6243	0.5344	24	32	0.478673	0.732964
2014	633	78.0436	25.2193	61.97	0.333333	2.19722	633	-0.112089	-0.145629	19.3716	0.232329	0.156878	0.132816	-0.330009	0.513277	0.328057	1	0	0.194237	0.0075139	0	0.5463	0.6996	25	32	0.485764	0.717946
2015	633	90.7474	36.5921	58.74	0.333333	2.19722	633	-0.192121	0.179283	19.3716	0.269247	0.185336	0.194457	-0.487797	0.571923	0.281239	1	0	0.100847	0.008954	0	0.3989	0.8181	26	32	0.499164	0.707173
2016	633	260.368	30.4453	67.75	0.333333	2.19722	633	0.0260845	-0.0562001	20.6883	0.8076	0.0447581	0.0850092	0.160451	0.169577	0.0977093	1	0	0.0239616	0.0072917	0	0.3914	0.7887	27	32	0.499845	0.709846
2017	633	272.294	25.0699	84.12	0.333333	2.19722	633	-0.0252621	-0.145629	20.7126	0.837472	0.0406305	0.255647	0.277861	0.363559	0.0977093	1	0	0.0299261	0.0072917	0	0.4305	0.7089	28	32	0.496291	0.7171
2018	633	273.368	11.5321	78.48	0.333333	2.19722	633	0.0012449	-0.145629	20.7684	0.845045	0.039261	0.0728726	0.671465	0.49297	0.0977093	1	0	0.0297521	0.0072917	0	0.334	0.7721	29	32	0.505064	0.711355
2019	633	271.592	10.4122	86.03	0.333333	2.19722	633	-0.0102675	-0.065937	20.8326	0.84009	0.0363535	0.0283877	-0.102777	0.290362	0.0977093	1	0	0.0297708	0.0072917	0	0.4607	0.7729	30	32	0.493545	0.711282
2020	633	100.064	12.9257	82.35	0.333333	2.19722	633	0.030434	-0.0320024	19.3716	0.299658	0.161614	0.121972	0.318729	0.476651	0.525184	1	0	0.149173	0.0498576	0	0.4808	0.6116	31	32	0.491718	0.725946
2021	633	98.438	14.8419	91.86	0.375	2.07944	633	0.0140177	-0.0045279	19.3716	0.295021	0.132672	0.108141	0.252046	0.41782	0.522496	1	0	0.242327	0.101434	0	0.4011	0.6797	32	32	0.498964	0.719755
2012	635	82.1633	0.78415	93.25	0.333333	2.19722	635	0.0083745	0.0574853	22.0114	0.26082	0.100939	0.0283877	-0.028492	0.678799	0.255668	0	0	0.0714028	0.0753048	1	0.3036	0.521	17	26	0.373683	0.430922
2013	635	71.6205	0.909584	88.08	0.333333	2.19722	635	0.021683	0.075605	21.9907	0.227402	0	0.0283877	0.0070807	0.678799	0.305634	0	0	0.157016	0.0692028	1	0.2961	0.4579	18	26	0.3741	0.434428
2014	635	33.4817	1.2492	22.1	0.333333	2.19722	635	0.0168848	0.156599	21.8538	0.106284	0	0.0308837	-0.294642	0.678799	0.428337	0	0	0.0687622	0.0660136	1	0.2791	0.3997	19	26	0.375044	0.437661
2015	635	35.2297	1.52373	10.23	0.333333	2.19722	635	0.00945	0.0373853	21.8687	0.111514	0	0.0645766	-0.122541	0.678799	0.253551	0	0	0.119513	0.0633379	1	0.2165	0.3334	20	26	0.378522	0.441344
2016	635	41.1734	3.40287	2.61	0.375	2.07944	635	0.0329703	0.0600592	21.9263	0.130624	0	0.117291	-0.0588303	0.658167	0.248367	0	0	0.142892	0.0806527	1	0.2799	0.2408	21	26	0.375	0.446489
2017	635	41.9172	1.48705	0.37	0.375	2.07944	635	0.0270931	0.107106	21.9599	0.13317	0	0.0905261	0.231282	0.579075	0.318845	0	0	0.115798	0.0770759	1	0.2494	0.1952	22	26	0.376694	0.449022
2018	635	49.3783	0.7735	35.24	0.428571	1.94591	635	0.0085608	0.0608859	21.8662	0.156592	0	0.0483351	0.0111767	0.587333	0.262588	0	0	0.157431	0.0977614	1	0.336	0.2919	23	26	0.371883	0.44365
2019	635	43.4953	0.697767	87.63	0.333333	2.19722	635	0.016488	-0.0261362	21.8541	0.137681	0	0.139187	0.0503521	0.536878	0.203148	0	0	0.270658	0.0848167	1	0.3969	0.2188	24	26	0.3685	0.447711
2020	635	43.9447	0.687117	21.02	0.333333	2.19722	635	0.0222029	0.0281488	21.8656	0.139316	0	0.152864	-0.0632756	0.480264	0.292553	0	0	0.315376	0.0857544	1	0.4535	0.3208	25	26	0.365356	0.442045
2021	635	41.0714	1.16518	91.61	0.333333	2.19722	635	0.0014055	0.0482512	21.8403	0.130256	0	0.194735	0.173818	0.471364	0.404824	0	0	0.0021306	0.0942685	1	0.5152	0.668	26	26	0.361928	0.422756
2012	636	105.911	0.630703	81.94	0.384615	2.56495	636	0.0214337	0.0356813	21.9108	0.329583	0	0.253837	0.0012846	0.40274	0.523695	0	0	0.144495	0.136223	1	0.2108	0.2078	19	39	0.416304	0.337312
2013	636	128.514	0.568837	83.69	0.444444	2.19722	636	0.0229624	0.0253887	22.0762	0.402173	0	0.282873	0.0701025	0.331583	0.440236	0	0	0.173014	0.15409	1	0.243	0.2024	20	39	0.416268	0.337318
2014	636	82.5243	1.0927	95.59	0.444444	2.19722	636	0.0187112	0.0159635	22.3492	0.258933	0	0.43525	0.0077187	0.270685	0.318494	0	0	0.143335	0.133334	1	0.1381	0.219	21	39	0.416385	0.337299
2015	636	87.0193	1.56319	81.44	0.444444	2.19722	636	0.0098328	0.0025167	22.6085	0.273826	0	0.380275	-0.13717	0.274809	0.202612	0	0	0.162016	0.135459	1	0.1437	0.1468	22	39	0.416379	0.33738
2016	636	101.546	1.3362	86.94	0.444444	2.19722	636	0.0140631	0.0326821	22.6167	0.319639	0.0230336	0.229725	0.430391	0.29434	0.300451	0	0	0.174184	0.146789	1	0.159	0.1206	23	39	0.416362	0.337409
2017	636	87.8445	1.62785	82.38	0.444444	2.19722	636	0.0414038	0.0641284	22.5684	0.276182	0	0.196604	0.209362	0.358851	0.401309	0	0	0.212146	0.167664	1	0.1499	0.1517	24	39	0.416372	0.337374
2018	636	68.2723	1.47102	83.55	0.444444	2.19722	636	0.14607	0.207538	22.6754	0.215138	0	0.282194	0.365109	0.331199	0.555579	0	0	0.177094	0.108735	1	0.1297	0.1466	25	39	0.416394	0.33738
2019	636	61.8368	2.04195	77.75	0.5	2.07944	636	0.0497359	0.113209	22.6694	0.194627	0	0.349473	-0.280998	0.325964	0.440149	0	0	0.090914	0.118448	1	0.1382	0.208	26	39	0.416385	0.337312
2020	636	97.8463	4.62969	84.33	0.375	2.07944	636	0.0424301	0.0758171	22.8956	0.309441	0	0.296801	0.315442	0.34107	0.372705	0	0	0.107909	0.117415	1	0.1885	0.2386	27	39	0.416329	0.337278
2021	636	109.301	4.09315	84	0.333333	2.19722	636	0.0878222	0.058619	23.1054	0.346079	0.0449816	0.170538	0.166917	0.351241	0.356142	0	0	0.0723679	0.121129	1	0.1656	0.2622	28	39	0.416354	0.337251
2012	637	40.9937	3.64382	21.92	0.333333	2.19722	637	0.0419663	0.0347356	20.6627	0.127677	0	0.157761	-0.145224	0.422221	2.29374	1	0	0.107878	0.0095428	0	0.332	0.8084	25	25	0.516433	0.761355
2013	637	54.2499	4.13264	19.79	0.333333	2.19722	637	0.0689372	0.0433437	20.7623	0.169992	0	0.160184	-0.0829978	0.396381	2.29374	1	0	0.0613028	0.0072917	0	0.5637	0.9002	26	25	0.490689	0.751155
2014	637	82.8498	5.1939	34.49	0.333333	2.19722	637	0.0927601	0.189319	20.9158	0.261497	0	0.225569	0.237383	0.371596	2.29374	1	0	0.100785	0.0909785	0	0.525	0.8415	27	25	0.494989	0.757678
2015	637	81.3447	6.44168	11.13	0.375	2.07944	637	0.106357	0.14106	20.9637	0.256789	0	0.255435	-0.236063	0.320572	2.29374	1	0	0.0846544	0.0255408	0	0.4325	0.8035	28	25	0.505267	0.7619
2016	637	83.5466	6.08793	81.75	0.333333	2.19722	637	0.0574955	0.240831	20.97	0.26409	0	0.320815	-0.0347975	0.31958	2.29374	1	0	0.0581037	0.0794752	0	0.5596	0.824	29	25	0.491144	0.759622
2017	637	57.5679	4.95592	88.4	0.333333	2.19722	637	0.0974273	0.110781	20.9131	0.181275	0	0.257197	0.488957	0.345899	2.29374	1	0	0.0781124	0.0537571	0	0.4873	0.7417	30	25	0.499178	0.768767
2018	637	74.792	3.52804	91.94	0.333333	2.19722	637	0.0324952	0.108079	20.9382	0.236019	0	0.283388	-0.0199169	0.32891	2.29374	1	0	0.0524953	0.0721119	0	0.5208	0.7545	31	25	0.495455	0.767344
2019	637	98.8278	3.99757	94.76	0.333333	2.19722	637	0.0752633	-0.0293498	21.1309	0.312399	0	0.191862	-0.0050319	0.307428	2.29374	1	0	0.0506032	0.0630499	0	0.5718	0.6438	32	25	0.489789	0.779644
2020	637	153.896	3.77245	93.56	0.333333	2.19722	637	-0.0001972	0.0360928	21.3762	0.487123	0.0649078	0.123748	-0.0698531	0.21539	2.29374	1	0	0.0533273	0.0629403	0	0.4912	0.637	33	25	0.498744	0.7804
2021	637	188.376	4.22269	95.83	0.333333	2.19722	637	0.0287853	0.0211998	21.7837	0.596505	0.128014	0.113962	0.39383	0.340239	2.17492	1	0	0.102833	0.0607492	0	0.496	0.706	34	25	0.498211	0.772733
2010	639	35.078	9.00731	100	0.375	2.07944	639	0.0930733	0.0499874	20.6175	0.106485	0	0.177741	2.15751	0.45121	1.48797	0	0	0.0784251	0.0396828	0	0.1188	0.4998	8	13	0.241073	0.294734
2011	639	110.735	13.0847	99.78	0.333333	2.19722	639	0.0809409	-0.060042	21.0666	0.347867	0	0.160713	0.530099	0.279625	1.45973	0	0	0.0489698	0.0373265	0	0.1216	0.393	8	13	0.24103	0.296403
2012	639	90.3916	10.2867	99.67	0.333333	2.19722	639	0.0999872	0.249845	21.0815	0.284061	0	0.187896	0.347674	0.478766	1.90778	0	0	0.0913325	0.0963324	0	0.1238	0.3892	8	13	0.240995	0.296463
2013	639	61.802	11.9912	94.3	0.333333	2.19722	639	0.125978	0.227007	21.0854	0.193606	0	0.220919	-0.0214194	0.512362	1.7889	0	0	0.0876412	0.068854	0	0.1104	0.3726	8	13	0.241205	0.296722
2014	639	109.05	11.155	98.34	0.333333	2.19722	639	0.0631822	0.105543	21.3436	0.344343	0	0.366424	-0.229473	0.3833	1.12329	0	0	0.0635818	0.0623612	0	0.1041	0.4878	8	13	0.241303	0.294922
2015	639	69.7714	22.5016	93.93	0.333333	2.19722	639	0.0839493	0.0782635	21.2786	0.219564	0	0.311842	0.199676	0.357278	1.37092	0	0	0.0704497	0.0493977	0	0.1069	0.4725	8	13	0.241259	0.295161
2016	639	182.291	38.4135	29.5	0.333333	2.19722	639	0.015438	-0.0177427	22.8439	0.695448	0.208147	0.0987771	0.504256	0.49962	0.430207	0	0	0.0665893	0.0458282	0	0.0951	0.389	8	13	0.241444	0.296466
2017	639	200.404	30.2319	31.04	0.333333	2.19722	639	0.0513791	0.0505591	22.7654	0.64059	0.166139	0.0439925	0.664584	0.517915	0.795486	0	0	0.0521242	0.0479541	0	0.246	0.452	8	13	0.239086	0.295481
2018	639	159.157	17.6153	42.43	0.333333	2.19722	639	0.0517617	0.116053	23.0534	0.51104	0.0946578	0.291278	0.0403498	0.400828	0.601236	0	0	0.0426348	0.0391744	0	0.2321	0.2614	8	13	0.239303	0.298459
2019	639	151.706	17.4362	92.91	0.333333	2.19722	639	-0.118306	0.0483014	22.8201	0.496239	0.125255	0.284064	-0.0201942	0.491512	0.755404	0	0	0.0442003	0.0438462	0	0.2218	0.279	9	13	0.239464	0.298184
2020	639	164.257	26.3953	96.55	0.333333	2.19722	639	0.0439844	0.0909705	22.7676	0.444163	0.108321	0.23142	0.0091969	0.499428	0.84326	0	0	0.030605	0.0353884	0	0.2151	0.3614	10	13	0.239569	0.296897
2021	639	136.814	19.464	99.44	0.375	2.07944	639	0.0290984	-0.022877	22.7663	0.422144	0.0815456	0.21301	0.099497	0.473872	0.806016	0	0	0.0347413	0.0659463	0	0.1738	0.4572	11	13	0.240214	0.2954
2012	650	59.2583	0.788432	98.15	0.375	2.07944	650	0.131817	0.087818	21.4628	0.182733	0	0.21727	-0.0544408	0.355974	0.908111	0	0	0.197405	0.0712593	0	0.1215	0.0741	17	27	0.291709	0.31712
2013	650	54.1402	0.746549	96.53	0.375	2.07944	650	0.0927558	0.0916193	21.5686	0.167416	0	0.233793	-0.138032	0.321701	0.797493	0	0	0.168934	0.0653525	0	0.1482	0.198	18	27	0.290946	0.31358
2014	650	53.8936	1.31566	98.44	0.333333	2.19722	650	0.124698	0.140647	21.6777	0.167517	0	0.246723	0.252219	0.390095	0.887441	0	0	0.164664	0.0695323	0	0.119	0.2283	19	27	0.29178	0.312714
2015	650	56.2509	2.66884	98.19	0.333333	2.19722	650	0.138007	0.137746	21.8727	0.175971	0	0.258601	0.120109	0.377853	0.828596	0	0	0.161436	0.0727629	0	0.1141	0.1315	20	27	0.29192	0.31548
2016	650	54.769	1.58482	94.01	0.333333	2.19722	650	0.111463	0.135083	22.0752	0.170875	0	0.272247	0.413352	0.271647	1.03179	0	0	0.10863	0.0612707	0	0.0782	0.2658	21	27	0.292946	0.311643
2017	650	53.2469	1.01817	94.56	0.333333	2.19722	650	0.105858	0.119465	22.1506	0.166758	0	0.326729	0.0775686	0.252534	0.988471	0	0	0.107312	0.0552226	0	0.0699	0.1067	22	27	0.293183	0.316189
2018	650	48.3734	1.10132	96.08	0.333333	2.19722	650	0.126517	0.123348	22.2529	0.151987	0	0.382112	0.1456	0.219773	1.02124	0	0	0.11133	0.0462905	0	0.0828	0.1292	23	27	0.292814	0.315546
2019	650	40.3394	1.36001	94.73	0.333333	2.19722	650	0.124247	0.139228	22.3296	0.126889	0	0.483243	0.0403659	0.186179	0.972075	0	0	0.10167	0.0285271	0	0.0644	0.0978	24	27	0.29334	0.316443
2020	650	34.8662	1.5374	93.66	0.333333	2.19722	650	0.104306	0.138164	22.5646	0.110156	0	0.348733	-0.1037	0.140942	0.709653	0	0	0.0471493	0.0233523	0	0.0772	0.1884	25	27	0.292974	0.313854
2021	650	44.8572	2.65844	92.5	0.375	2.07944	650	0.115791	0.112584	22.6559	0.142011	0	0.39173	0.202053	0.134184	0.754273	0	0	0.0698497	0.025489	0	0.1217	0.1796	26	27	0.291703	0.314106
2012	651	235.47	-0.0148133	99.39	0.375	2.07944	651	0.0692213	0.171137	25.4014	0.743599	0.0091521	0.283556	0.19617	0.133272	0.651474	0	0	0.332509	0.284926	1	0.2747	0.1628	24	38	0.326686	0.292073
2013	651	232.247	0.256608	96.89	0.375	2.07944	651	0.081792	0.0970056	25.4398	0.734734	0.0102867	0.3098	0.196956	0.122693	0.525134	0	0	0.360103	0.266748	1	0.2997	0.1935	25	38	0.326622	0.291994
2014	651	224.36	0.425677	84.7	0.333333	2.19722	651	0.09123	0.121225	25.4398	0.71112	0.0144592	0.371977	0.165151	0.111499	0.547487	0	0	0.34015	0.215495	1	0.3055	0.1771	26	38	0.326608	0.292036
2015	651	220.317	0.71302	85.53	0.333333	2.19722	651	0.0780698	0.249845	25.4398	0.699644	0	0.573475	-0.282733	0.115926	0.685958	0	0	0.109828	0.199272	1	0.256	0.2291	27	38	0.326734	0.291904
2016	651	220.022	0.885122	81.9	0.375	2.07944	651	0.0851271	0.0814824	25.4398	0.698832	0	0.53955	0.101162	0.122545	0.383268	0	0	0.180534	0.212035	1	0.2109	0.2034	28	38	0.326849	0.291969
2017	651	216.843	2.33169	83.53	0.428571	1.94591	651	0.104707	0.0760975	25.4398	0.689093	0	0.487831	0.361801	0.102722	0.500535	0	0	0.1771	0.206169	1	0.2207	0.2258	29	38	0.326824	0.291912
2018	651	198.342	1.72441	86.49	0.333333	1.79176	651	0.104998	0.107234	25.4398	0.630962	0	0.481566	0.33506	0.0970323	0.537463	0	0	0.173588	0.198312	1	0.2079	0.1865	30	38	0.326857	0.292012
2019	651	189.77	3.99054	83.26	0.333333	2.19722	651	0.0877375	0.0985741	25.4398	0.604035	0.0001657	0.471823	0.0024197	0.089676	0.588002	0	0	0.0300854	0.236568	1	0.1705	0.2507	31	38	0.326952	0.291849
2020	651	182.657	3.71457	83.59	0.375	2.07944	651	0.0797916	0.0689019	25.4398	0.581399	0.006664	0.519985	-0.149675	0.0918885	0.558309	0	0	0.0312954	0.18993	1	0.1486	0.3228	32	38	0.327008	0.291664
2021	651	208.286	1.77874	75.89	0.428571	1.94591	651	0.0714394	0.0059273	25.4398	0.66231	0.0280379	0.398862	0.11236	0.130858	0.530814	0	0	0.0433072	0.239736	1	0.1625	0.3507	33	38	0.326972	0.291593
2012	657	88.5519	0.889015	0	0.333333	2.19722	657	-0.138166	0.0204438	19.7295	0.238527	0	0.0641606	0.101344	0.351183	2.23183	1	0	0.011856	0.137488	1	0.9481	0.3958	20	32	0.0770143	0.420229
2015	657	156.671	2.71745	86.1	0.333333	2.19722	657	-0.0773242	0.084059	22.6446	0.49342	0.0820094	0.075073	-0.301009	0.454798	0.788579	1	0	0.182156	0.11784	1	0.0621	0.3383	23	32	0.203586	0.428443
2016	657	150.658	2.50105	85.39	0.333333	2.19722	657	0.0077784	0.0691553	22.6519	0.478328	0.0524638	0.0935757	-0.112909	0.437131	0.715848	1	0	0.15932	0.111022	1	0.0706	0.361	24	32	0.202371	0.4252
2017	657	156.048	2.19253	86.08	0.333333	2.19722	657	0.0244393	0.0717475	22.727	0.494335	0.0415776	0.129888	0.258806	0.385124	0.756677	1	0	0.165989	0.116525	1	0.0519	0.4242	25	32	0.205043	0.416171
2018	657	156.156	1.46554	88.47	0.428571	1.94591	657	0.0273298	0.0540404	22.7297	0.492383	0.0347041	0.123073	0.250077	0.397569	0.957968	1	0	0.16005	0.0749753	1	0.064	0.5101	26	32	0.203314	0.4039
2019	657	149.364	1.77873	92.68	0.428571	1.94591	657	0.0272368	0.0826184	22.7133	0.471075	0.026319	0.099363	-0.0112368	0.388437	0.872148	1	0	0.12463	0.0754716	1	0.059	0.3879	27	32	0.204029	0.421357
2020	657	146.552	2.15432	93.73	0.428571	1.94591	657	0.032216	-0.0186849	22.9428	0.463029	0.117664	0.102929	0.226951	0.392253	0.73413	1	0	0.107906	0.0648634	1	0.1099	0.4456	28	32	0.196757	0.413114
2021	657	134.676	4.39277	96.96	0.428571	1.94591	657	0.0650407	0.090472	23.0075	0.426148	0.0990887	0.0986552	0.219177	0.386257	0.832197	1	0	0.125126	0.0600223	1	0.1216	0.4745	29	32	0.195086	0.408986
2012	659	173.823	11.8046	0	0.333333	2.19722	659	-0.0342555	0.104886	22.5055	0.551759	0.0754924	0.192936	-0.137776	0.569051	0.618663	0	0	0.0728495	0.0172636	1	0.2449	0.6643	28	29	0.336137	0.293517
2013	659	238.485	11.8697	0	0.333333	2.19722	659	-0.2606	0.0666386	22.2393	0.753524	0.137726	0.171245	-0.102122	0.549798	0.699596	0	0	0.100271	0.0183086	1	0.3052	0.4495	29	29	0.335557	0.295583
2014	659	220.267	13.9857	91.14	0.333333	2.19722	659	0.0100851	0.160029	22.0371	0.696732	0	0.1174	-0.151957	0.604804	0.761747	0	0	0.0842896	0.0198932	1	0.2915	0.3687	30	29	0.335689	0.29636
2015	659	211.633	21.4731	87.97	0.333333	2.19722	659	-0.0225698	0.110896	21.8787	0.668914	0	0.0433308	-0.209139	0.644698	0.680103	0	0	0.100076	0.0175933	1	0.2909	0.2914	31	29	0.335694	0.297103
2016	659	262.865	25.4772	78.91	0.333333	2.19722	659	-0.224782	0.0992405	21.6854	0.820605	0	0.0366329	-0.136222	0.612196	0.676941	0	0	0.105472	0.0371044	1	0.2466	0.3227	32	29	0.33612	0.296802
2017	659	247.331	18.0549	83.91	0.333333	2.19722	659	0.034348	0.108886	21.6967	0.778131	0.237696	0.0445274	-0.0029139	0.553457	0.651173	0	0	0.101797	0.0262167	1	0.2704	0.3115	33	29	0.335891	0.29691
2018	659	240.141	16.1668	83.7	0.333333	2.19722	659	0.0081431	0.100717	21.6328	0.755776	0.21103	0.0302444	0.0023853	0.55613	0.763162	0	0	0.0810721	0.0331721	1	0.3469	0.2494	34	29	0.335156	0.297507
2019	659	229.663	11.6744	76.58	0.375	2.07944	659	0.0067581	0.101538	21.5888	0.723472	0	0.0287726	-0.0374808	0.564516	0.713388	0	0	0.0712427	0.0263178	1	0.3626	0.2879	35	29	0.335005	0.297137
2020	659	248.654	13.7904	71.2	0.333333	2.19722	659	-0.0820819	0.108599	21.511	0.780001	0.0104215	0.0369553	-0.19094	0.537939	0.639491	0	0	0.0605919	0.0256025	1	0.3325	0.2821	36	29	0.335294	0.297192
2021	659	249.894	16.2645	70.15	0.375	2.07944	659	0.0105351	0.10812	21.564	0.784444	0.162145	0.0283877	0.147369	0.542104	0.677402	0	0	0.0580667	0.0337551	1	0.3437	0.2632	37	29	0.335187	0.297374
2012	661	163.168	0.301519	93.7	0.333333	2.19722	661	0.173536	0.176265	21.5624	0.436626	0.0027005	0.197961	0.360422	0.321797	0.735579	0	0	0.110929	0.0463183	1	0.1249	0.2433	20	27	0.195775	0.430513
2013	661	142.682	0.801538	95.75	0.333333	2.19722	661	0.15011	0.17777	21.7545	0.39257	0.0073343	0.222947	0.163245	0.301793	0.771532	0	0	0.113419	0.0289636	1	0.101	0.2176	21	27	0.196148	0.430914
2014	661	125.706	0.570437	95.99	0.333333	2.19722	661	0.141091	0.0888547	21.8702	0.350592	0.0063174	0.224036	0.104268	0.28109	0.691641	0	0	0.109118	0.0474393	1	0.0836	0.3363	22	27	0.19642	0.429059
2015	661	126.502	0.924967	94.55	0.333333	2.19722	661	0.141134	0.201964	22.0623	0.361767	0.0062141	0.290881	0.0617888	0.248006	0.660096	0	0	0.103754	0.0270102	1	0.0994	0.3484	23	27	0.196173	0.42887
2016	661	94.2003	1.18163	95.79	0.333333	2.19722	661	0.109119	0.0496611	22.5484	0.282593	0.0012364	0.194945	0.206216	0.160446	0.471796	0	0	0.0842628	0.0183532	1	0.1046	0.3366	24	27	0.196092	0.429055
2017	661	96.6716	2.14977	94.06	0.333333	2.19722	661	0.126181	0.0518793	22.7182	0.29261	0.001699	0.220021	0.415823	0.190972	0.548976	0	0	0.0833496	0.0315032	1	0.1005	0.06895	25	27	0.196156	0.433237
2018	661	106.916	2.04091	94.35	0.375	2.07944	661	0.155403	0.0939193	22.9654	0.327952	0.0012546	0.223016	0.310252	0.192556	0.639186	0	0	0.085647	0.0198415	1	0.112	0.1002	26	27	0.195977	0.432748
2019	661	99.0096	6.89504	95.48	0.375	2.07944	661	0.184665	0.152081	23.2665	0.307654	0.0053135	0.346588	0.371853	0.16845	0.562659	0	0	0.0810732	0.0236319	1	0.1025	0.1285	27	27	0.196125	0.432306
2020	661	86.2115	14.1922	96.92	0.333333	2.19722	661	0.196363	0.0659552	23.5473	0.268417	0.0195566	0.285138	0.163134	0.212242	0.498513	0	0	0.0897461	0.0186365	1	0.0835	0.199	28	27	0.196422	0.431205
2021	661	74.9437	8.4457	93.85	0.333333	2.19722	661	0.173099	0.147924	23.8375	0.234456	0.0316399	0.298944	0.253028	0.198563	0.495681	0	0	0.069669	0.0277029	1	0.0787	0.3768	29	27	0.196497	0.428427
2012	663	235.362	3.47046	60.96	0.333333	2.19722	663	0.0094286	0.0837352	21.1016	0.739844	0.237696	0.174549	0.193744	0.329484	0.391477	0	0	0.0155836	0.0317014	1	0.3581	0.4596	19	21	0.238057	0.27065
2013	663	233.648	4.45529	53.45	0.428571	1.94591	663	0.010168	0.0352158	21.0269	0.733792	0.237696	0.114682	0.0044509	0.332759	0.385061	0	0	0.0200125	0.0541124	1	0.2208	0.3705	20	21	0.247864	0.277014
2014	663	236.211	5.08531	71.38	0.428571	1.94591	663	-0.0131551	0.0455332	21.0387	0.741733	0.237696	0.137706	0.0023409	0.317352	0.389747	0	0	0.0257937	0.0844076	1	0.216	0.3842	21	21	0.248207	0.276036
2015	663	153.969	10.0192	67.57	0.428571	1.94591	663	0.0119225	0.0132501	22.1055	0.486907	0.0736607	0.0953042	0.938368	0.161308	0.195524	0	0	0.140384	0.0661285	1	0.1016	0.2727	22	21	0.256379	0.284
2016	663	157.807	10.035	54.48	0.428571	1.94591	663	0.0298612	0.0530393	22.1874	0.500101	0.0898564	0.133339	0.742796	0.131546	0.308214	0	0	0.161625	0.102261	1	0.1317	0.2353	23	21	0.254229	0.286671
2017	663	147.614	10.6652	45.13	0.428571	1.94591	663	0.0171212	0.0177242	22.1496	0.46751	0.0589165	0.118862	-0.202029	0.247957	0.247655	0	0	0.140726	0.0835011	1	0.1885	0.16	24	21	0.250171	0.29205
2018	663	221.582	3.96225	18.99	0.428571	1.94591	663	-0.276277	-0.0527005	21.7488	0.699734	0.0284482	0.101357	-0.391281	0.378509	0.295896	0	0	0.116184	0.0996204	1	0.2215	0.3704	25	21	0.247814	0.277021
2019	663	243.464	3.28159	16.84	0.428571	1.94591	663	-0.0918816	0.0275264	21.67	0.765554	0	0.0627934	-0.0697889	0.374254	0.270147	0	0	0.0869655	0.114305	1	0.2029	0.3296	26	21	0.249143	0.279936
2020	663	186.124	2.81357	53.83	0.428571	1.94591	663	0.0241772	0.0288905	21.1412	0.587863	0	0.135165	-0.172842	0.181342	0.341152	0	0	0.0134697	0.0408119	1	0.2251	0.2111	27	21	0.247557	0.2884
2021	663	158.924	5.69325	12.16	0.5	1.79176	663	0.0400242	0.12035	21.0348	0.502262	0	0.126487	-0.12824	0.179963	0.348555	0	0	0.0110687	0.0339432	1	0.562	0.2925	28	21	0.223493	0.282586
2009	670	48.8404	-3.44759	100	0.333333	2.19722	670	0.0252911	0.223017	19.4026	0.129739	0	0.490643	0.112345	0.0319487	0.429174	0	0	0.0403592	0.0162737	0	0.1407	0.6189	17	39	0.507067	0.404784
2012	670	76.5423	-3.44759	100	0.333333	2.19722	670	0.0081696	-0.10902	19.5178	0.218977	0	0.314887	1.11515	0.0319487	0.152883	0	0	0.279446	0.0297386	0	0.1846	0.8475	20	39	0.506775	0.40326
2013	670	118.746	-10.1498	0	0.333333	2.19722	670	0.0109661	0.0530357	19.823	0.354378	0	0.343576	-0.09026	0.0319487	0.313752	0	0	0.0042145	0.0168655	0	0.9429	0.9132	21	39	0.501719	0.402822
2014	670	95.1516	-18.6595	98.94	0.333333	2.19722	670	0.0064181	0.0062358	20.4503	0.290102	0	0.287549	0.632476	0.116514	0.156821	0	0	0.120892	0.0501701	0	0.8283	0.9132	22	39	0.502483	0.402822
2015	670	75.7213	-18.6595	88.1	0.333333	2.19722	670	-0.0194278	0.0250076	20.353	0.22105	0	0.153086	0.97163	0.251473	0.483355	0	0	0.169572	0.0781668	0	0.7487	0.6358	23	39	0.503014	0.404671
2016	670	41.0574	-15.6776	88.94	0.333333	2.19722	670	0.0284658	0.060295	20.4683	0.118446	0	0.108734	0.38129	0.367345	0.583728	0	0	0.201027	0.0806514	0	0.9	0.6761	24	39	0.502005	0.404403
2017	670	65.3632	-13.6478	10.4	0.333333	2.19722	670	-0.276277	0.127114	19.9178	0.183631	0	0.173466	-0.493929	0.398096	0.500437	0	0	0.0765374	0.0495091	0	0.9481	0.7645	25	39	0.501685	0.403813
2018	670	79.3775	-6.52423	3.72	0.375	2.07944	670	-0.276277	-0.0660128	19.3716	0.220098	0	0.20912	-0.496512	0.644212	0.42237	0	0	0.0653147	0.138133	0	0.9481	0.9132	26	39	0.501685	0.402822
2019	670	290.829	-4.51356	0	0.333333	2.19722	670	-0.276277	-0.145629	19.3716	0.903743	0	0.154337	-0.496512	0.611991	0.179467	0	0	0.126804	0.433927	0	0.9481	0.9132	27	39	0.501685	0.402822
2020	670	274.052	-4.74335	94.11	0.333333	2.19722	670	0.0169308	-0.0679576	21.1075	0.884768	0	0.216919	2.15751	0.0319487	0.699556	0	0	0.379235	0.0959814	0	0.7977	0.9132	28	39	0.502687	0.402822
2021	670	261.376	-4.74335	97.77	0.333333	2.19722	670	0.036867	-0.0888806	21.1382	0.845064	0	0.0283877	2.15751	0.0319487	1.4873	0	0	0.483589	0.19228	0	0.8203	0.9132	29	39	0.502537	0.402822
2012	672	290.829	0.0296376	6.52	0.333333	2.19722	672	0.0094649	0.142693	19.3716	0.727805	0	0.0451835	2.15751	0.678799	0.801753	0	0	0.0021306	0.0209321	0	0.7246	0.7057	16	30	0.147675	0.276394
2014	672	171.861	1.05501	94.17	0.333333	2.19722	672	0.0959488	0.20777	22.0714	0.538752	0	0.148466	0.075839	0.59878	0.867201	0	0	0.0649546	0.221266	0	0.1723	0.3998	18	30	0.164934	0.285953
2015	672	192.906	0.982724	85.27	0.333333	2.19722	672	0.0128416	0.0388602	22.2661	0.601407	0.043031	0.101145	-0.259843	0.671659	0.509464	0	0	0.0555453	0.221777	0	0.1347	0.3233	19	30	0.166109	0.288344
2016	672	233.63	1.49673	59.04	0.333333	2.19722	672	0.0239199	0.0937047	22.4834	0.724193	0.0404344	0.122754	0.439645	0.529803	0.591431	0	0	0.0408507	0.198266	0	0.1086	0.2741	20	30	0.166925	0.289881
2017	672	193.369	1.14603	60.02	0.333333	2.19722	672	0.128234	0.171922	22.513	0.607326	0.0463546	0.1195	0.573193	0.512957	0.662887	0	0	0.138632	0.156785	0	0.0924	0.4337	21	30	0.167431	0.284894
2018	672	155.314	0.974692	63.49	0.333333	2.19722	672	0.212355	0.249845	22.6695	0.490646	0.0187605	0.195942	0.156303	0.430573	0.786837	0	0	0.103059	0.111211	0	0.078	0.4056	22	30	0.167881	0.285772
2019	672	131.239	2.29318	74.86	0.333333	2.19722	672	0.216168	0.249845	23.0158	0.41616	0.0052528	0.34621	0.397296	0.419284	0.734537	0	0	0.0191211	0.101495	0	0.0614	0.3923	23	30	0.1684	0.286187
2020	672	115.466	2.45648	65.36	0.333333	2.19722	672	0.181066	0.178185	23.1484	0.366158	0.0189735	0.278835	-0.132186	0.385535	0.555773	0	0	0.0305875	0.081326	0	0.1114	0.3494	24	30	0.166837	0.287528
2021	672	126.804	2.53144	78.25	0.333333	2.19722	672	0.149005	0.187766	23.4396	0.402857	0.0313296	0.336921	0.292623	0.388794	0.611713	0	0	0.0554686	0.117602	0	0.0897	0.4038	25	30	0.167516	0.285828
2012	677	253.155	9.64211	35.72	0.333333	1.94591	677	0.216168	-0.10728	22.0158	0.797791	0.0702897	0.0882133	-0.496512	0.678799	0.230546	0	0	0.0074958	0.0715041	0	0.5634	0.5705	24	28	0.341204	0.490088
2013	677	270.445	8.92387	84.07	0.333333	2.19722	677	-0.0906051	0.0153252	21.9257	0.843264	0	0.0934303	1.22558	0.668748	0.81148	0	0	0.0703891	0.0675264	0	0.0998	0.363	25	28	0.360521	0.498733
2014	677	246.913	19.9161	78.46	0.333333	2.19722	677	-0.142594	0.0144235	21.8261	0.811452	0	0.0722485	-0.235592	0.678799	0.702282	0	0	0.0537281	0.103755	0	0.1467	0.4092	26	28	0.358567	0.496808
2015	677	80.7911	17.9488	90.61	0.333333	2.19722	677	0.0710553	0.0868476	20.534	0.242511	0	0.11385	0.148106	0.66081	2.29374	0	0	0.131932	0.0558462	0	0.1556	0.4185	27	28	0.358196	0.496421
2016	677	79.3571	22.2582	92.61	0.333333	2.19722	677	0.0192636	0.0032353	20.5541	0.238342	0	0.125645	-0.496512	0.601773	0.5601	0	0	0.159232	0.0584365	0	0.4477	0.4645	28	28	0.346025	0.494504
2017	677	76.5785	11.953	95.46	0.333333	2.19722	677	0.009154	0.0014445	20.5545	0.229517	0.0229299	0.0286511	0.140321	0.598207	0.546326	0	0	0.178175	0.0607631	0	0.4381	0.4846	29	28	0.346425	0.493667
2018	677	81.9085	7.64352	95.08	0.333333	2.19722	677	0.0073377	0.0716752	20.5871	0.246866	0	0.0283877	0.275137	0.627739	0.479631	0	0	0.184679	0.0982502	0	0.3811	0.5722	30	28	0.3488	0.490017
2019	677	72.6204	11.0474	95.66	0.5	1.79176	677	0.020816	0.094026	20.5768	0.218258	0	0.0842838	0.118636	0.585782	0.611309	0	0	0.147246	0.0432571	0	0.4398	0.5905	31	28	0.346354	0.489254
2020	677	67.36	8.14317	96.48	0.333333	2.19722	677	0.0192784	0.056092	20.5808	0.202091	0	0.126737	-0.139655	0.541577	0.559386	0	0	0.135328	0.034164	0	0.4563	0.5916	32	28	0.345667	0.489208
2021	677	67.9572	9.76703	98.02	0.333333	2.19722	677	0.145655	0.0764612	20.7858	0.207755	0	0.171557	0.569292	0.41346	0.649169	0	0	0.204405	0.0170659	0	0.5204	0.6214	33	28	0.342996	0.487967
2011	678	157.858	2.35904	93.93	0.333333	2.19722	678	0.024702	0.0142171	20.7684	0.497509	0.0286764	0.100563	0.108612	0.29966	0.326107	0	0	0.180774	0.184105	0	0.2997	0.3496	19	34	0.270121	0.233662
2012	678	190.363	2.40484	94.15	0.333333	2.19722	678	0.0042245	-0.0443642	21.0002	0.597451	0.0591335	0.0795834	-0.128035	0.367418	0.229623	0	0	0.142301	0.143813	0	0.2778	0.4047	20	34	0.271033	0.231367
2013	678	154.974	3.23572	96.22	0.333333	2.19722	678	0.0019239	-0.0352679	21.4905	0.49023	0.0390786	0.121188	0.207107	0.407492	0.201763	0	0	0.155362	0.142414	0	0.2588	0.4763	21	34	0.271825	0.228383
2014	678	161.065	4.64202	95.31	0.333333	2.19722	678	0.0034337	0.0071577	21.5307	0.509652	0.0098629	0.0672175	0.378343	0.481758	0.475812	0	0	0.12505	0.161396	0	0.3862	0.3487	22	34	0.266517	0.2337
2015	678	175.454	8.10733	94.75	0.333333	2.19722	678	-0.0315193	-0.0515834	21.5778	0.554425	0.0459425	0.0777334	-0.0112301	0.530676	0.357228	0	0	0.136676	0.130763	0	0.2813	0.2741	23	34	0.270888	0.236808
2016	678	157.855	9.10801	92.1	0.333333	2.19722	678	0.0064423	-0.0137619	21.6704	0.499855	0.0578928	0.0880103	0.113831	0.513899	0.334561	0	0	0.139018	0.140217	0	0.2009	0.1864	24	34	0.274238	0.240462
2017	678	166.688	5.86646	95.84	0.333333	2.19722	678	0.0050761	0.009969	21.7535	0.527887	0.0236559	0.0445496	0.091187	0.534882	0.381182	0	0	0.150774	0.187624	0	0.3544	0.2491	25	34	0.267842	0.23785
2018	678	171.652	3.92154	92.52	0.333333	2.19722	678	-0.0203284	0.0335608	21.737	0.543568	0.0489511	0.0669487	-0.0207156	0.556948	0.31092	0	0	0.126024	0.172901	0	0.3708	0.2277	26	34	0.267158	0.238742
2019	678	167.349	5.1546	87.28	0.333333	2.19722	678	0.0049175	0.0084601	21.7147	0.529874	0.0431006	0.0566692	-0.16734	0.568178	0.322551	0	0	0.101373	0.160556	0	0.277	0.2141	27	34	0.271067	0.239308
2020	678	175.881	3.79442	88.82	0.333333	2.19722	678	-0.036018	-0.0166671	21.6775	0.556464	0.061525	0.0363434	-0.0401026	0.571421	0.310132	0	0	0.151538	0.17007	0	0.3414	0.1991	28	34	0.268383	0.239933
2021	678	174.639	3.71179	85.95	0.333333	2.19722	678	-0.0199013	0.0222235	21.621	0.552536	0.0292685	0.0550681	0.105883	0.559536	0.395384	0	0	0.132469	0.16321	0	0.3896	0.1336	29	34	0.266375	0.242663
2012	680	198.748	1.00475	86.54	0.333333	2.19722	680	0.0017317	0.0435062	23.3115	0.630916	0.0060125	0.208673	-0.286851	0.243944	0.506241	0	0	0.24469	0.22528	1	0.1016	0.3032	20	35	0.306903	0.289938
2013	680	195.72	0.565706	71.31	0.333333	2.19722	680	-0.0309753	0.0267796	23.2554	0.62131	0.0238472	0.198548	-0.0333223	0.241091	0.525817	0	0	0.228888	0.243777	1	0.1206	0.1791	21	35	0.306766	0.290831
2014	680	188.32	2.05359	63.46	0.333333	2.19722	680	-0.0024876	0.051568	23.1401	0.597773	0.03568	0.189439	-0.282764	0.276248	0.495246	0	0	0.229721	0.218684	1	0.113	0.1531	22	35	0.306821	0.291018
2015	680	198.258	2.08763	57.72	0.333333	2.19722	680	-0.103007	0.0265715	22.9639	0.628449	0.038094	0.193401	-0.48129	0.339311	0.442951	0	0	0.21154	0.214325	1	0.1247	0.156	23	35	0.306737	0.290997
2016	680	195.783	1.36582	57.34	0.333333	2.19722	680	0.0019055	0.0294914	22.9492	0.620766	0.0336405	0.190944	0.168063	0.305758	0.347741	0	0	0.236206	0.229274	1	0.1218	0.2153	24	35	0.306758	0.290571
2017	680	195.965	1.21602	60.06	0.333333	2.19722	680	0.0064966	0.056587	22.981	0.621864	0.104591	0.25586	0.441902	0.244194	0.451244	0	0	0.20953	0.282488	1	0.1817	0.2346	25	35	0.306327	0.290432
2018	680	191.643	0.596349	73.53	0.333333	2.19722	680	0.0090735	0.0190955	22.961	0.608086	0.105849	0.259511	0.259956	0.234361	0.502355	0	0	0.249768	0.295123	1	0.1969	0.2019	26	35	0.306218	0.290667
2019	680	184.009	0.72573	76.02	0.333333	2.19722	680	0.0069331	0.0450366	22.9128	0.584022	0	0.299575	-0.199783	0.235226	0.576054	0	0	0.193832	0.292257	1	0.1728	0.1651	27	35	0.306391	0.290932
2020	680	190.803	0.763182	77.59	0.333333	2.19722	680	0.0108465	0.0687068	22.9957	0.606005	0.0772982	0.315544	0.108548	0.205243	0.577287	0	0	0.190402	0.348736	1	0.1876	0.194	28	35	0.306285	0.290724
2021	680	176.937	1.24684	79.86	0.333333	2.19722	680	0.0196294	0.039689	23.0978	0.562697	0.0231023	0.29763	0.290467	0.164576	0.618317	0	0	0.169122	0.348746	1	0.2037	0.2301	29	35	0.306169	0.290464
2012	683	185.773	0.30974	47.2	0.444444	2.19722	683	0.0297943	0.0666726	23.0224	0.578615	0.110237	0.148856	0.168142	0.445894	0.307189	0	0	0.0394224	0.112238	0	0.3437	0.8339	16	26	0.18765	0.271462
2013	683	206.424	0.264538	65.8	0.333333	2.19722	683	0.0034557	0.038743	23.1876	0.643807	0.138945	0.119227	-0.0718011	0.418222	0.234948	0	0	0.0236145	0.139862	0	0.2198	0.6454	17	26	0.191522	0.277353
2014	683	178.233	0.533213	88.76	0.333333	2.19722	683	0.0141679	0.0391116	23.6952	0.562241	0.0943407	0.173715	1.11797	0.642546	0.306861	0	0	0.0169949	0.162764	0	0.121	0.3062	18	26	0.194609	0.287953
2015	683	181.841	0.678394	92.37	0.333333	2.19722	683	0.0054033	0.0333078	23.6876	0.57365	0.0923834	0.160339	0.0164403	0.642539	0.304222	0	0	0.0307384	0.163798	0	0.1367	0.2482	19	26	0.194119	0.289766
2016	683	177.275	0.919191	90.43	0.333333	2.19722	683	-0.0284977	0.0216913	23.8249	0.56106	0.041631	0.253846	0.248405	0.548752	0.342208	0	0	0.0175239	0.20367	0	0.1154	0.1795	20	26	0.194784	0.291913
2017	683	164.933	0.85892	82.17	0.333333	2.19722	683	0.0426256	0.0638998	23.8161	0.522167	0.0355463	0.241311	0.127847	0.519412	0.402425	0	0	0.0374448	0.168014	0	0.1451	0.1607	21	26	0.193856	0.2925
2018	683	158.561	0.710354	75.08	0.333333	2.48491	683	0.069386	0.0736248	23.8851	0.502393	0.0157437	0.236629	-0.133965	0.469767	0.279035	0	0	0.0377929	0.180398	0	0.2205	0.3191	22	26	0.1915	0.28755
2019	683	152.534	0.67417	85.38	0.333333	2.48491	683	0.0371161	0.0646962	23.8811	0.483047	0.0222158	0.131134	-0.137877	0.615551	0.277015	0	0	0.0067201	0.138299	0	0.1896	0.3978	23	26	0.192466	0.285091
2020	683	151.36	0.61674	91.37	0.333333	2.48491	683	0.0054363	0.0855421	23.8698	0.479072	0.0173728	0.118042	0.0006288	0.662294	0.328152	0	0	0.005624	0.156116	0	0.1777	0.3537	24	26	0.192837	0.286469
2021	683	109.761	1.92921	88.53	0.333333	2.48491	683	0.216168	0.132983	23.9905	0.348293	0.0131487	0.352278	0.57813	0.453222	0.488626	0	0	0.0037415	0.0933516	0	0.1698	0.3977	25	26	0.193084	0.285094
2013	691	284.335	-18.6595	0	0.428571	1.94591	691	-0.0177191	0.0078472	19.4516	0.658523	0	0.0822299	-0.130833	0.0416325	0.0977093	0	0	0.0021306	0.124277	0	0.1047	0.7919	26	26	0.2412	0.464879
2014	691	23.5076	-18.6595	0	0.375	2.07944	691	-0.124353	-0.0192763	19.6734	0.769477	0.108572	0.0556788	-0.496512	0.148661	0.122843	0	0	0.0021306	0.0592379	0	0.0952	0.2386	27	26	0.2417	0.494
2015	691	290.183	-18.6595	0	0.454545	2.3979	691	0.0495267	-0.121678	19.4747	0.671943	0.139419	0.0786234	2.15751	0.0415881	0.190889	0	0	0.0021306	0.0661023	0	0.0469	0.9132	28	26	0.244242	0.458495
2016	691	230.547	-18.6595	0	0.375	2.07944	691	0.0070126	0.0274936	19.6491	0.716183	0.102465	0.06007	-0.496512	0.0363853	0.150289	0	0	0.0021306	0.0702978	0	0.0414	0.1841	29	26	0.244532	0.496868
2017	691	211.002	-18.6595	0	0.375	2.07944	691	-0.03543	0.058371	19.3716	0.652226	0	0.103739	-0.0020592	0.0535412	0.146237	0	0	0.0021306	0.0728192	0	0.0882	0.8589	30	26	0.242068	0.461353
2018	691	163.104	-18.6595	0	0.333333	2.19722	691	0.0542129	0.0466024	19.3716	0.502493	0	0.0283877	-0.182594	0.0641722	0.0978759	0	0	0.0021306	0.0860708	0	0.1103	0.8627	31	26	0.240905	0.461153
2019	691	205.149	-18.6595	0	0.333333	2.19722	691	-0.0445711	-0.0269222	19.3716	0.633814	0	0.0602564	-0.496512	0.0500629	0.0977093	0	0	0.0021306	0.0589438	0	0.4455	0.7489	32	26	0.223263	0.467142
2020	691	209.945	-18.6595	100	0.333333	2.19722	691	0.0430704	-0.0995519	20.405	0.681288	0	0.0654791	2.15751	0.39905	0.213385	0	0	0.0737713	0.120025	0	0.4883	0.6645	33	26	0.22101	0.471584
2021	691	178.168	-18.6595	100	0.333333	2.19722	691	0.0587527	0.0902688	20.4121	0.590073	0	0.0650581	0.962547	0.385045	0.413235	0	0	0.0740538	0.110539	0	0.3784	0.5861	34	26	0.226795	0.47571
2012	695	225.62	8.11068	100	0.333333	2.19722	695	0.0044096	0.16292	20.8972	0.709961	0	0.102195	0.0666427	0.490113	0.797784	0	1	0.169429	0.219746	0	0.9481	0.6213	16	23	0.755344	0.542033
2013	695	230.874	8.81365	100	0.333333	2.19722	695	0.0031285	0.059277	20.8673	0.727013	0	0.0876313	-0.0693535	0.678799	0.703283	0	1	0.165233	0.184796	0	0.9481	0.6759	17	23	0.755344	0.535967
2014	695	226.398	14.7163	100	0.333333	2.19722	695	0.003024	0.0785039	20.8306	0.712942	0	0.0868477	-0.0973844	0.672049	0.616237	0	1	0.177191	0.208774	0	0.9481	0.7176	18	23	0.755344	0.531333
2015	695	225.423	30.1034	100	0.333333	2.19722	695	0.0030697	0.0656642	20.8334	0.709932	0	0.113061	-0.0763901	0.662663	0.629274	0	1	0.167621	0.192716	0	0.9481	0.776	19	23	0.755344	0.524844
2016	695	225.847	18.432	100	0.333333	2.19722	695	0.0034212	0.0752105	20.8499	0.711098	0.135676	0.108858	-0.0046641	0.617188	0.565507	0	1	0.177709	0.224635	0	0.9481	0.6114	20	23	0.755344	0.543133
2017	695	228.185	13.567	98.74	0.333333	2.19722	695	0.0119913	0.0117122	21.2701	0.717868	0.025467	0.11579	0.665183	0.511348	0.575427	0	1	0.254132	0.220149	0	0.8095	0.4273	21	23	0.770744	0.563589
2018	695	120.197	10.5208	93.86	0.375	2.07944	695	0.0656753	0.157302	20.5684	0.377041	0	0.276264	0.0395264	0.221325	1.35582	0	1	0.301949	0.185821	0	0.7467	0.3682	22	23	0.777722	0.570156
2019	695	128.776	8.82481	96.65	0.428571	1.94591	695	0.0370141	-0.0180844	20.7011	0.403351	0	0.109552	-0.446321	0.375202	0.435394	0	1	0.326481	0.175574	0	0.6204	0.5385	23	23	0.791755	0.551233
2020	695	145.95	8.4008	90.5	0.333333	2.19722	695	-0.0239631	-0.0596835	20.7972	0.456221	0	0.0525895	-0.0762905	0.379895	0.401916	0	1	0.329309	0.174516	0	0.3618	0.4426	24	23	0.820489	0.561889
2021	695	157.65	12.6855	95.75	0.428571	1.94591	695	-0.0959271	-0.0254503	20.7375	0.490284	0	0.0290662	-0.0814641	0.178835	0.529105	0	1	0.24775	0.251419	0	0.4673	0.3208	25	23	0.808767	0.575422
2012	697	56.7249	-10.6686	100	0.428571	1.94591	697	0.0753003	0.0362985	20.2117	0.170988	0	0.08451	-0.496512	0.602928	0.260614	1	0	0.216536	0.131452	0	0.9481	0.5663	20	37	0.806361	0.443174
2013	697	69.5198	-7.95459	100	0.428571	1.94591	697	0.0892666	0.249845	20.4026	0.212977	0	0.277852	0.0668228	0.514673	0.422534	1	0	0.126227	0.132026	0	0.9481	0.5069	21	37	0.806361	0.44509
2014	697	30.4454	-15.3854	100	0.428571	1.94591	697	0.0528351	0.140346	21.1763	0.0941063	0	0.264481	0.0775381	0.242828	0.226806	1	0	0.0145042	0.060212	0	0.9481	0.257	22	37	0.806361	0.453152
2015	697	33.0832	-18.6595	0	0.5	1.79176	697	0.0359041	0.0339257	21.2465	0.102522	0	0.345566	-0.364243	0.255012	0.120707	1	0	0.0021306	0.0595881	0	0.9481	0.2695	23	37	0.806361	0.452748
2016	697	30.6731	-18.6595	100	0.428571	1.94591	697	-0.0259083	-0.0470286	21.217	0.0944738	0	0.233653	-0.496512	0.534095	0.0977093	1	0	0.0021306	0.0616188	0	0.9481	0.3264	24	37	0.806361	0.450913
2017	697	218.423	-18.6595	99.09	0.428571	1.94591	697	0.0102013	-0.0134651	22.3759	0.702266	0.0089171	0.18575	2.15751	0.246705	0.0977093	1	0	0.0613915	0.0400043	0	0.8564	0.2821	25	37	0.809319	0.452342
2018	697	133.687	-13.2891	99.12	0.428571	1.94591	697	0.0042104	0.0107979	22.3733	0.410005	0.0458596	0.0741334	1.12892	0.254601	0.296132	1	0	0.0770713	0.0486775	0	0.814	0.4547	26	37	0.810687	0.446774
2019	697	147.734	-11.6588	99.14	0.428571	1.94591	697	-0.276277	0.0244004	22.0142	0.583251	0.05019	0.0461435	0.235468	0.258946	0.595619	1	0	0.111976	0.0716186	0	0.7454	0.1748	27	37	0.8129	0.455803
2020	697	215.106	-12.6333	95.62	0.428571	1.94591	697	-0.142974	0.0292482	21.9366	0.697896	0.101969	0.0775416	-0.428504	0.340077	0.442802	1	0	0.0524706	0.048048	0	0.7485	0.1455	28	37	0.8128	0.456748
2021	697	270.834	-9.85548	97.44	0.428571	1.94591	697	-0.171188	-0.0555623	21.9006	0.870669	0.107855	0.0778958	-0.128569	0.303942	0.307803	1	0	0.0830321	0.0605668	0	0.8081	0.5351	29	37	0.810877	0.444181
2012	698	177.827	1.19604	0.88	0.333333	2.19722	698	-0.023307	-0.0005168	22.6716	0.564337	0.179415	0.0284923	0.0166919	0.678799	1.49214	1	0	0.0586511	0.0402117	1	0.1409	0.8098	17	25	0.259847	0.754645
2013	698	176.448	1.11395	0	0.333333	2.19722	698	0.0042906	0.0592686	22.6722	0.560279	0.188974	0.0885568	0.0263608	0.678799	1.67416	1	0	0.0571737	0.0344907	1	0.3431	0.76	18	25	0.249205	0.757266
2014	698	185.504	1.37461	0.55	0.333333	2.19722	698	0.0021864	0.0102684	22.7436	0.588404	0.0897493	0.0619211	0.0003098	0.670039	1.47823	1	0	0.0338108	0.0548074	1	0.4459	0.8595	19	25	0.243795	0.752029
2015	698	188.201	2.34802	23.01	0.333333	2.19722	698	0.0193169	0.0582437	22.9882	0.597846	0.172574	0.123767	-0.0826334	0.524444	1.03941	1	0	0.0548845	0.0625286	1	0.3008	0.9132	20	25	0.251432	0.749203
2016	698	189.532	2.33784	20.57	0.333333	2.19722	698	0.0319994	0.0680818	23.0839	0.602551	0.0940753	0.150917	-0.0845554	0.59016	0.942113	1	0	0.0516618	0.052101	1	0.3032	0.6175	21	25	0.251305	0.764766
2017	698	174.66	1.83395	16.17	0.333333	2.19722	698	0.0231163	0.0200203	23.0117	0.555087	0	0.159187	0.346047	0.583247	1.1152	1	0	0.0990772	0.0594945	1	0.3036	0.6119	22	25	0.251284	0.765061
2018	698	159.662	1.25626	7.7	0.375	2.07944	698	0.0129713	0.0070541	22.9363	0.50727	0.0384964	0.126219	-0.0938332	0.600221	1.13552	1	0	0.0611159	0.0480801	1	0.2118	0.5775	23	25	0.256116	0.766871
2019	698	182.542	1.185	73.57	0.333333	2.19722	698	-0.0840233	0.113618	22.906	0.580263	0	0.20931	0.0212377	0.545313	1.17624	1	0	0.0047102	0.0955748	1	0.2179	0.6095	24	25	0.255795	0.765187
2020	698	191.773	1.52856	81.72	0.333333	2.19722	698	0.0342637	-0.0369454	23.0704	0.609229	0.0191291	0.162267	-0.131407	0.425223	0.849718	1	0	0.0071451	0.114733	1	0.2009	0.6011	25	25	0.25669	0.765629
2021	698	185.959	1.82377	84.45	0.333333	2.19722	698	0.0106039	0.150561	23.0348	0.591606	0.0304073	0.192869	0.0584897	0.396798	1.04037	1	0	0.0090135	0.154236	1	0.0937	0.5815	26	25	0.262332	0.766661
2012	700	208.84	1.93491	98.25	0.4	1.60944	700	0.0455512	0.0771249	22.1174	0.660946	0	0.224715	0.254618	0.271323	0.637687	1	0	0.145097	0.164299	0	0.6981	0.3046	25	36	0.544863	0.299005
2013	700	189.274	2.48237	98.65	0.4	1.60944	700	0.0561997	0.117907	22.0811	0.599532	0.0513912	0.185994	0.177224	0.236562	0.875573	1	0	0.155051	0.207853	0	0.7403	0.3137	26	36	0.544562	0.29894
2014	700	203.922	3.0055	98.95	0.4	1.60944	700	0.0633406	0.0979862	22.0915	0.64609	0.0483637	0.207006	0.170369	0.229767	0.985948	1	0	0.16264	0.234544	0	0.6492	0.2621	27	36	0.545213	0.299309
2015	700	148.308	5.38879	97.97	0.4	1.60944	700	0.0650341	0.0571829	22.2401	0.470709	0	0.261351	-0.0762931	0.328185	0.755504	1	0	0.138197	0.215955	0	0.7161	0.2759	28	36	0.544735	0.29921
2016	700	150.196	4.05299	96.16	0.4	1.60944	700	0.031372	0.0526098	22.504	0.477059	0	0.366014	0.0174303	0.260563	0.563952	1	0	0.106923	0.175589	0	0.7154	0.2615	29	36	0.54474	0.299313
2017	700	202.503	3.10717	97.02	0.4	1.60944	700	0.0178513	0.0101085	22.7425	0.64302	0.0260241	0.272517	0.360113	0.270564	0.52927	1	0	0.114572	0.200308	0	0.6545	0.2374	30	36	0.545175	0.299485
2018	700	216.032	2.30686	97.48	0.4	1.60944	700	0.0013773	-0.0019808	22.7244	0.685327	0.0518178	0.190429	0.144119	0.36607	0.596222	1	0	0.136817	0.218405	0	0.6307	0.2714	31	36	0.545345	0.299242
2019	700	219.639	2.70576	97.9	0.4	1.60944	700	0.0129579	0.0215172	22.7832	0.696701	0.0403484	0.203892	0.105501	0.397556	0.62147	1	0	0.140608	0.208354	0	0.6358	0.2607	32	36	0.545308	0.299319
2020	700	210.787	3.56547	98.22	0.4	1.60944	700	0.0019914	0.0301072	22.8443	0.669084	0.0397718	0.196774	0.115661	0.350836	0.759063	1	0	0.17313	0.232645	0	0.6086	0.2519	33	36	0.545503	0.299381
2021	700	227.753	3.40757	97.91	0.4	1.60944	700	-0.0244904	0.0504506	22.8416	0.722761	0.0394715	0.246069	0.206617	0.306401	0.885934	1	0	0.187958	0.259186	0	0.5856	0.2361	34	36	0.545667	0.299494
2012	702	156.835	4.35547	9.27	0.428571	1.94591	702	0.0051176	0.110965	20.6312	0.496521	0	0.283124	0.0282991	0.438673	2.19047	0	0	0.0117529	0.207605	1	0.0485	0.0809	16	13	0.13695	0.274315
2013	702	124.905	4.7098	4.14	0.428571	1.94591	702	-0.0345095	0.0479278	20.4067	0.394248	0	0.155621	0.0295345	0.522252	2.29374	0	0	0.0066937	0.162248	1	0.0651	0.1059	17	13	0.136545	0.273705
2014	702	97.7055	8.87931	0.56	0.428571	1.94591	702	0.0373608	0.0079471	20.3825	0.307983	0	0.188229	-0.110064	0.49237	2.29374	0	0	0.0033279	0.103015	1	0.0688	0.1391	18	13	0.136455	0.272895
2015	702	84.85	14.4002	0.07	0.5	1.79176	702	0.007245	0.0116718	20.2588	0.266837	0	0.149448	-0.268935	0.531142	2.1208	0	0	0.0028236	0.0679283	1	0.0438	0.2409	19	13	0.137065	0.270412
2016	702	90.9247	12.0847	2.9	0.428571	1.94591	702	0.0019675	0.0981627	20.2865	0.286479	0	0.173847	-0.0659816	0.508805	1.95375	0	0	0.004501	0.101712	1	0.03565	0.1678	20	13	0.137263	0.272195
2017	702	104.232	6.57207	9.02	0.428571	1.94591	702	0.021	-0.0081045	20.3751	0.328778	0	0.131108	0.0962722	0.397912	1.95365	0	0	0.0074799	0.126627	1	0.0713	0.1463	21	13	0.136394	0.27272
2018	702	86.6742	5.45965	8.87	0.428571	1.94591	702	0.0733826	0.015126	20.3937	0.273323	0	0.132878	-0.0048404	0.396729	1.96417	0	0	0.006633	0.100879	1	0.1304	0.1513	22	13	0.134952	0.272598
2019	702	56.1962	5.62446	5.63	0.428571	1.94591	702	0.0226028	0.135633	20.3357	0.176657	0	0.199669	-0.163103	0.428488	1.68511	0	0	0.0031269	0.0438129	1	0.1183	0.2181	23	13	0.135248	0.270968
2020	702	103.967	5.69038	13.36	0.428571	1.94591	702	0.0357634	-0.121305	20.6456	0.328064	0	0.077323	-0.0487233	0.324277	1.17562	0	0	0.0057089	0.0753801	1	0.0689	0.1848	24	13	0.136452	0.27178
2021	702	218.732	4.99821	5.24	0.428571	1.94591	702	-0.276277	-0.143013	20.6191	0.69109	0	0.118291	0.340046	0.322265	1.60715	0	0	0.0041825	0.0902676	1	0.0923	0.19	25	13	0.135882	0.271654
2012	703	213.023	2.39654	99.83	0.333333	2.19722	703	0.0213536	0.0072627	23.7792	0.671032	0.0590878	0.188563	0.0367666	0.378356	1.49866	0	0	0.181045	0.221332	0	0.1604	0.2553	17	28	0.179478	0.320533
2013	703	219.001	2.21406	99.92	0.333333	2.19722	703	0.0210924	0.0078792	23.8932	0.690292	0.0443835	0.197921	-0.0587978	0.363981	1.04729	0	0	0.193286	0.191503	0	0.1567	0.245	18	28	0.179889	0.321678
2014	703	234.067	2.29134	99.94	0.333333	2.19722	703	-0.0148306	0.0703561	24.0092	0.737606	0.0453026	0.229106	-0.0874151	0.415457	1.05365	0	0	0.176707	0.258615	0	0.2469	0.4536	19	28	0.169867	0.2985
2015	703	212.184	2.46829	99.93	0.333333	2.19722	703	0.0064318	0.0162716	23.9505	0.669643	0.0211175	0.309188	0.0803621	0.406508	1.35722	0	0	0.100493	0.157532	0	0.1726	0.3176	20	28	0.178122	0.313611
2016	703	164.108	2.89336	99.85	0.333333	2.19722	703	0.0322741	0.112446	24.0387	0.52011	0.01119	0.390786	0.0693203	0.315245	1.31845	0	0	0.0608152	0.146486	0	0.196	0.3838	21	28	0.175522	0.306256
2017	703	165.185	3.37783	99.96	0.333333	2.19722	703	0.0554282	0.0710151	24.2279	0.523543	0.0107417	0.334649	0.982886	0.308472	2.04624	0	0	0.0747476	0.166344	0	0.2494	0.303	22	28	0.169589	0.315233
2018	703	197.488	3.14953	99.83	0.333333	2.19722	703	0.0376257	0.0280855	24.8113	0.626552	0.158787	0.284315	0.321447	0.290533	1.54167	0	0	0.0404604	0.128843	0	0.1139	0.2641	23	28	0.184644	0.319556
2019	703	207.746	3.55072	99.99	0.428571	1.94591	703	0.0471741	-0.001315	25.1686	0.659003	0.149398	0.202496	-0.0627109	0.51797	1.00443	0	0	0.0776509	0.139726	0	0.1527	0.3595	24	28	0.180333	0.308956
2020	703	211.739	3.87781	99.76	0.333333	2.19722	703	0.0413461	0.0543438	25.2479	0.671666	0.180033	0.22903	0.0855192	0.480455	1.02064	0	0	0.0443791	0.0750916	0	0.1655	0.3109	25	28	0.178911	0.314356
2021	703	216.759	3.52388	99.86	0.333333	2.19722	703	0.037502	0.0734718	25.3824	0.687915	0.151553	0.253885	0.492312	0.471133	1.2831	0	0	0.0634289	0.0990242	0	0.1616	0.2473	26	28	0.179344	0.321422
2012	707	235.011	6.26319	78.88	0.333333	2.19722	707	0.0010201	0.0710921	22.8562	0.745206	0.0464067	0.131017	-0.121299	0.519389	0.716183	0	0	0.0523549	0.094906	1	0.1379	0.3216	20	26	0.156173	0.270398
2013	707	264.4	5.00896	57.39	0.333333	2.19722	707	-0.0745856	-0.0098923	22.9166	0.835018	0.0229553	0.106727	-0.19037	0.454368	0.543824	0	0	0.0392156	0.125278	1	0.1204	0.2799	21	26	0.156379	0.270888
2014	707	269.867	6.21381	83.7	0.333333	2.19722	707	0.0003334	0.0498851	23.0304	0.853113	0.0172061	0.105734	0.0748349	0.406887	0.485735	0	0	0.059173	0.165664	1	0.084	0.3558	22	26	0.156807	0.269995
2015	707	273.694	10.016	84.76	0.333333	2.19722	707	0.0013866	0.0598368	23.1286	0.865886	0.0698573	0.118027	-0.0294516	0.372117	0.362216	0	0	0.0804052	0.187173	1	0.0748	0.3238	23	26	0.156915	0.270372
2016	707	290.302	9.95673	41.45	0.333333	2.19722	707	-0.0589515	0.0167032	23.0842	0.903743	0	0.150784	0.0226234	0.369517	0.331604	0	0	0.0266408	0.296967	1	0.0812	0.4067	24	26	0.15684	0.269396
2017	707	249.182	6.59896	39	0.333333	2.19722	707	-0.0782017	-0.0385607	22.9889	0.903743	0.0705616	0.19222	0.0783201	0.437534	0.417176	0	0	0.0182305	0.205147	1	0.1013	0.5497	25	26	0.156604	0.267714
2018	707	290.829	3.98188	37.54	0.333333	2.19722	707	0.0181703	0.114389	22.1888	0.903743	0.140887	0.133432	-0.119502	0.566985	0.837988	0	0	0.0147539	0.220713	1	0.1146	0.384	26	26	0.156447	0.269664
2019	707	290.829	4.16952	35.78	0.333333	2.19722	707	0.0072971	0.0403733	22.0142	0.903743	0.237696	0.127488	-0.388694	0.670945	0.527166	0	0	0.0091551	0.128583	1	0.1425	0.4079	27	26	0.156119	0.269382
2020	707	290.829	3.36958	30.05	0.333333	2.19722	707	-0.158552	0.028422	21.8327	0.903743	0.237696	0.0895899	-0.225538	0.678799	0.305554	0	0	0.0092343	0.120168	1	0.1725	0.545	28	26	0.155766	0.267769
2021	707	231.932	8.3766	70.27	0.333333	2.19722	707	0.193238	0.249845	21.5058	0.730552	0.211578	0.22011	0.716567	0.633413	1.07715	0	0	0.0033973	0.144763	1	0.1425	0.5681	29	26	0.156119	0.267498
2011	708	129.31	0.467507	0	0.363636	2.3979	708	0.124417	0.119649	22.2711	0.38333	0	0.0890728	0.17342	0.530008	1.37821	1	0	0.117397	0.263901	1	0.17	0.39	19	31	0.18117	0.43673
2012	708	105.996	0.428492	0	0.363636	2.3979	708	0.0512957	0.0171323	22.1712	0.309464	0.0218609	0.0283877	-0.122988	0.596894	1.13008	1	0	0.133747	0.214389	1	0.18	0.5165	20	31	0.18017	0.42408
2013	708	103.302	0.40103	65.28	0.363636	2.3979	708	0.0447964	0.028104	22.2277	0.302641	0.0299884	0.0283877	-0.0843342	0.550192	1.04338	1	0	0.168116	0.195604	1	0.21	0.46	21	31	0.17717	0.42973
2014	708	114.605	0.470019	53.44	0.333333	2.19722	708	0.0533181	0.0875733	22.3382	0.340129	0	0.105537	-0.0114507	0.477114	0.9886	1	0	0.171122	0.221273	1	0.2015	0.4368	22	31	0.17802	0.43205
2015	708	107.618	0.509202	65.2	0.428571	1.94591	708	0.0526306	0.0189453	22.3598	0.319129	0.0581989	0.101077	-0.157138	0.450878	1.04975	1	0	0.200977	0.186543	1	0.2704	0.5107	23	31	0.17113	0.42466
2016	708	120.972	0.518076	64.78	0.333333	2.19722	708	0.0500554	0.13516	22.4892	0.363229	0.0507941	0.202735	0.0315473	0.471811	0.887305	1	0	0.181207	0.17791	1	0.2323	0.6528	24	31	0.17494	0.41045
2017	708	128.116	0.496141	49.57	0.333333	2.19722	708	0.0600268	0.0539547	22.6071	0.387679	0	0.179123	0.599808	0.381284	1.07347	1	0	0.260159	0.2559	1	0.2286	0.5476	25	31	0.17531	0.42097
2018	708	139.732	0.4516	37.01	0.333333	2.19722	708	0.0664476	0.0953808	22.7616	0.426451	0	0.252442	0.229391	0.293183	1.08279	1	0	0.287867	0.279472	1	0.1912	0.5111	26	31	0.17905	0.42462
2019	708	205.901	2.84127	98.45	0.333333	2.19722	708	0.0742439	0.1092	25.008	0.651766	0.11552	0.109149	2.15751	0.517197	0.745258	1	0	0.037364	0.29597	1	0.1067	0.2475	27	31	0.1875	0.45098
2020	708	199.951	4.40245	99.69	0.333333	2.19722	708	0.0778411	0.0848602	25.0728	0.63346	0.117488	0.126797	0.0290347	0.479763	0.786296	1	0	0.0288521	0.254319	1	0.0893	0.2383	28	31	0.18924	0.4519
2021	708	192.877	4.1561	99.95	0.333333	2.19722	708	0.0937898	0.152512	25.1645	0.61158	0.122774	0.0987383	0.302482	0.446357	0.930928	1	0	0.12828	0.199691	1	0.1017	0.246	29	31	0.188	0.45113
2012	709	223.962	1.98523	19.29	0.363636	2.3979	709	0.0008974	0.0349448	25.4398	0.71205	0.0253313	0.0841557	-0.162842	0.38675	0.851567	1	0	0.0724654	0.27428	1	0.1413	0.4613	16	31	0.363845	0.466978
2013	709	230.121	1.83651	53.14	0.333333	2.19722	709	0.0008216	0.0691016	25.4398	0.731626	0.0470803	0.0920513	-0.0123175	0.424451	0.768817	1	0	0.0590363	0.309545	1	0.2393	0.488	17	31	0.352955	0.464011
2014	709	230.963	2.23676	59.74	0.333333	2.19722	709	0.0042102	0.084724	25.4398	0.734404	0.0468219	0.090065	-0.108816	0.47042	0.668113	1	0	0.037401	0.324625	1	0.2508	0.5632	18	31	0.351678	0.455656
2015	709	234.251	2.1274	54.14	0.333333	2.19722	709	0.0022468	0.0803389	25.4398	0.745	0.0204196	0.109597	-0.256001	0.468284	0.47033	1	0	0.0276279	0.35728	1	0.2965	0.5176	19	31	0.3466	0.460722
2016	709	235.676	2.12959	52.08	0.333333	2.19722	709	0.0076873	0.0065861	25.4398	0.749288	0.0437577	0.0922254	0.0198017	0.537029	0.458997	1	0	0.0275059	0.307269	1	0.2788	0.4066	20	31	0.348567	0.473056
2017	709	235.635	2.25207	42.28	0.333333	2.19722	709	0.0111799	0.0862847	25.4398	0.749358	0.0688937	0.105863	0.461858	0.594855	0.453417	1	0	0.0464571	0.29629	1	0.28	0.3233	21	31	0.348433	0.482311
2018	709	225.584	2.02023	40.53	0.363636	2.3979	709	0.0209886	0.0478318	25.4398	0.717595	0.0431622	0.15082	0.10987	0.574818	0.51853	1	0	0.0631197	0.265437	1	0.373	0.2958	22	31	0.3381	0.485367
2019	709	227.118	1.96336	0	0.363636	2.3979	709	0.0135565	0.046276	25.4398	0.722388	0.0362643	0.13411	0.0044479	0.596414	0.574574	1	0	0.0396261	0.272959	1	0.4932	0.4334	23	31	0.324744	0.470078
2020	709	235.732	1.889	0	0.363636	2.3979	709	0.0084127	0.0318587	25.4398	0.749501	0.0807842	0.141159	-0.113898	0.632171	0.407075	1	0	0.0332873	0.225701	1	0.4751	0.5164	24	31	0.326756	0.460856
2021	709	235.876	1.93712	0	0.363636	2.3979	709	0.012321	0.0603971	25.4398	0.749851	0.0719022	0.166577	0.38984	0.572117	0.533479	1	0	0.0426123	0.195674	1	0.5879	0.6585	25	31	0.314222	0.445067
2012	716	207.294	1.8089	18.38	0.333333	2.19722	716	0.0183657	0.0428865	20.6759	0.636328	0.128439	0.0540862	0.103081	0.620916	0.712965	0	0	0.0551032	0.0891046	0	0.1643	0.4977	20	14	0.233752	0.354386
2013	716	135.259	2.31578	8.89	0.333333	2.19722	716	0.0281462	0.0736655	21.1011	0.425959	0.0596272	0.190881	1.03523	0.46771	1.04722	0	0	0.0491961	0.103817	0	0.3136	0.2964	21	14	0.226643	0.363971
2014	716	70.3151	3.15231	89.04	0.333333	2.19722	716	0.0265396	-0.0145318	21.5685	0.222522	0	0.376815	0.147064	0.305304	0.662893	0	0	0.087574	0.0637331	0	0.2967	0.306	22	14	0.227448	0.363514
2015	716	121.369	3.95336	88.67	0.333333	2.19722	716	0.0527806	0.0570677	21.7617	0.384817	0.0594743	0.232629	0.260481	0.416351	0.748362	0	0	0.0735221	0.0701811	0	0.3756	0.2106	23	14	0.22369	0.368057
2016	716	131.208	3.78882	80.34	0.333333	2.19722	716	0.0080769	-0.0220006	21.8597	0.415167	0.0707707	0.122601	0.226146	0.490722	0.778109	0	0	0.052657	0.0528523	0	0.3553	0.2666	24	14	0.224657	0.365391
2017	716	145.505	2.85966	94.42	0.375	2.07944	716	0.020759	0.0756586	22.342	0.461259	0.0844103	0.141686	0.197582	0.333693	0.591208	0	0	0.141842	0.0650998	0	0.2014	0.3445	25	14	0.231986	0.361681
2018	716	150.23	2.00847	87.65	0.375	2.07944	716	0.0044834	0.0319835	22.4096	0.476286	0.0365438	0.147503	0.430273	0.326127	0.815367	0	0	0.153952	0.0471857	0	0.2675	0.3873	26	14	0.228838	0.359643
2019	716	146.506	2.60406	82.72	0.333333	2.19722	716	0.0026314	0.0402686	22.3908	0.464141	0.108949	0.0999583	0.128957	0.398659	0.868238	0	0	0.167071	0.0548449	0	0.2852	0.3318	27	14	0.227995	0.362286
2020	716	147.623	2.22558	79.84	0.333333	2.19722	716	0.0001865	0.0741533	22.3746	0.468068	0.0157602	0.120531	-0.141816	0.34246	0.759224	0	0	0.163346	0.0465848	0	0.3139	0.4294	28	14	0.226629	0.357638
2021	716	150.443	2.27758	77.68	0.333333	2.19722	716	-0.021302	0.113629	22.352	0.477292	0.0984952	0.145864	0.0478706	0.33149	0.790617	0	0	0.131347	0.0621395	0	0.356	0.5086	29	14	0.224624	0.353867
2009	717	215.47	1.03574	0	0.363636	2.3979	717	0.0050541	0.112389	23.6324	0.683931	0.186578	0.0747847	-0.301372	0.636141	0.86062	1	0	0.0393706	0.0888089	1	0.3715	0.1779	13	31	0.414867	0.401825
2010	717	235.793	0.575942	99.13	0.363636	2.3979	717	0.0009067	0.0171249	23.8631	0.748163	0.196174	0.141075	0.410967	0.517162	0.902668	1	0	0.0829838	0.118674	1	0.2619	0.1717	14	31	0.424	0.402342
2011	717	254.516	0.409599	81.26	0.363636	2.3979	717	-0.0467225	0.163184	23.9163	0.807936	0.0653273	0.215507	0.214397	0.521568	1.03469	1	0	0.0631265	0.208428	1	0.2187	0.195	15	31	0.4276	0.4004
2012	717	274.04	0.346828	84.18	0.363636	2.3979	717	-0.0952556	0.102073	23.7431	0.86673	0.0495476	0.0999893	-0.158015	0.615093	0.918429	1	0	0.0659262	0.258849	1	0.245	0.3373	16	31	0.425408	0.388542
2013	717	251.916	0.399806	61.82	0.363636	2.3979	717	0.0046875	0.0734705	23.7981	0.799189	0.0319534	0.0352375	-0.0046112	0.623853	0.960503	1	0	0.0862652	0.332334	1	0.2581	0.2013	17	31	0.424317	0.399875
2014	717	265.833	0.713651	99.94	0.4	2.30259	717	-0.0747573	0.110236	23.6448	0.841851	0.067042	0.037792	0.0169831	0.678799	1.17663	1	0	0.0693665	0.338558	1	0.1661	0.3206	18	31	0.431983	0.389933
2015	717	290.829	1.12074	80.6	0.363636	2.3979	717	-0.15673	0.0299296	23.5303	0.903743	0.0685382	0.0449317	-0.428383	0.678799	0.842672	1	0	0.0286723	0.360423	1	0.2687	0.5529	19	31	0.423433	0.370575
2016	717	290.829	1.27084	55.6	0.363636	2.3979	717	0.0067729	0.0288351	23.4297	0.903743	0.0067981	0.17007	0.253781	0.600365	1.00699	1	0	0.0469156	0.371802	1	0.7037	0.72	20	31	0.387183	0.35665
2017	717	250.195	2.00087	16.65	0.363636	2.3979	717	0.174574	0.243355	23.3916	0.793792	0.0057822	0.173668	0.863488	0.57093	1.88359	1	0	0.074714	0.312462	1	0.6532	0.5107	21	31	0.391392	0.374092
2018	717	196.128	1.02067	11.57	0.363636	2.3979	717	0.201283	0.249845	23.5222	0.623936	0.0078938	0.0906908	0.0412553	0.655324	1.82033	1	0	0.0633042	0.263879	1	0.5608	0.461	22	31	0.399092	0.378233
2019	717	167.92	1.06388	99.74	0.5	1.79176	717	0.106195	0.120596	23.5665	0.534179	0.0085199	0.0922642	0.0748991	0.631155	1.78721	1	0	0.0021306	0.223793	1	0.5621	0.3962	23	31	0.398983	0.383633
2020	717	145.861	0.956995	99.73	0.5	1.79176	717	0.104818	0.172594	23.6	0.46439	0.0112784	0.149704	0.0827759	0.612934	1.77066	1	0	0.0022738	0.289693	1	0.606	0.3815	24	31	0.395325	0.384858
2021	717	146.979	1.06616	99.52	0.428571	1.94591	717	0.0933256	0.164706	23.7483	0.468118	0.0490877	0.180829	0.441344	0.561955	2.27067	1	0	0.0021306	0.24556	1	0.4741	0.5737	25	31	0.406317	0.368842
2011	723	162.002	0.471873	98.84	0.333333	2.19722	723	0.0227273	0.0372805	20.6503	0.434366	0	0.115636	0.119384	0.281202	0.427626	1	0	0.178323	0.404374	0	0.8755	0.412	15	25	0.518671	0.554753
2012	723	150.695	0.350469	0.37	0.333333	2.19722	723	-0.0425376	-0.0828939	20.4794	0.390669	0	0.0492771	-0.220742	0.282504	0.393615	1	0	0.400215	0.260424	0	0.8268	0.471	16	25	0.521535	0.551282
2013	723	167.06	0.393046	1.17	0.333333	2.19722	723	0.0464404	0.149219	20.6076	0.446698	0	0.100853	0.0588386	0.203143	0.444589	1	0	0.449452	0.390076	0	0.7014	0.5714	17	25	0.528912	0.545377
2014	723	152.372	0.438188	0.79	0.4	2.30259	723	0.0119441	-0.0316964	20.5451	0.401394	0	0.10339	-0.209962	0.186704	0.700968	1	0	0.426783	0.283807	0	0.804	0.7384	18	25	0.522876	0.535553
2015	723	175.515	3.19343	96.57	0.333333	2.19722	723	-0.0274514	0.0665101	23.422	0.551948	0.0794156	0.131911	2.15751	0.496215	0.131922	1	0	0.172351	0.344698	0	0.578	0.4082	19	25	0.53617	0.554976
2016	723	131.593	4.39669	93.58	0.333333	2.19722	723	0.0608667	0.0194308	23.2567	0.412597	0.0674625	0.0344929	0.246986	0.585345	0.213488	1	0	0.109707	0.188064	0	0.6491	0.2899	20	25	0.531988	0.561935
2017	723	124.757	3.63727	0.49	0.333333	2.19722	723	0.0886628	0.102451	23.3492	0.391882	0.0754594	0.0762015	0.721228	0.502575	0.318723	1	0	0.106812	0.162831	0	0.6353	0.52	21	25	0.5328	0.5484
2018	723	180.375	1.78079	86.52	0.333333	2.19722	723	0.110719	0.0821376	23.651	0.566621	0.0628207	0.0778135	0.237688	0.532815	0.352404	1	0	0.120243	0.21569	0	0.7088	0.4241	22	25	0.528477	0.554041
2019	723	167.621	4.907	86.76	0.333333	2.19722	723	0.0550979	0.0981117	23.7008	0.527545	0.0436693	0.0939121	-0.0697516	0.570798	0.436275	1	0	0.100162	0.230828	0	0.6703	0.3947	23	25	0.530741	0.555771
2020	723	176.001	3.50888	78.94	0.333333	2.19722	723	0.033986	0.0481389	23.9546	0.555294	0.0422931	0.1255	-0.088274	0.493514	0.257856	1	0	0.100413	0.264582	0	0.6217	0.4208	24	25	0.5336	0.554235
2021	723	162.769	8.66129	56.94	0.333333	2.19722	723	0.106276	0.166999	24.1044	0.514204	0.0461854	0.0676187	0.657109	0.678799	0.5366	1	0	0.0486166	0.241103	0	0.5236	0.5942	25	25	0.539371	0.544035
2009	725	90.9092	0.842593	97	0.363636	2.3979	725	-0.0021318	0.0264588	24.1447	0.28346	0.143847	0.526585	-0.250158	0.303497	0.197451	0	1	0.0498997	0.0682576	1	0.32	0.27	17	39	0.347411	0.37485
2010	725	116.984	0.785139	98	0.363636	2.3979	725	-0.0418225	-0.0194231	24.7165	0.368249	0.138389	0.449208	0.284212	0.305627	0.158892	0	1	0.0302811	0.0424906	1	0.3043	0.2918	18	39	0.347466	0.374774
2011	725	155.476	0.689042	99	0.363636	2.3979	725	0.010087	-0.0113209	24.954	0.490391	0.213758	0.31212	0.587658	0.434993	0.18487	0	1	0.0421858	0.0531978	1	0.28	0.13	19	39	0.347551	0.375339
2012	725	150.493	0.747325	100	0.363636	2.3979	725	0.0027477	0.0460302	24.9295	0.474486	0.237696	0.243359	1.02266	0.540353	0.38695	0	1	0.0902599	0.0820233	1	0.39	0.28	20	39	0.347166	0.374815
2013	725	186.011	0.734836	96	0.363636	2.3979	725	0.0321178	0.0967861	25.2509	0.587693	0.226885	0.235772	0.310524	0.386173	0.403223	0	1	0.058585	0.0627073	1	0.3789	0.2427	21	39	0.347205	0.374945
2014	725	137.047	1.42374	0	0.333333	2.48491	725	0.0199348	0.0594233	25.4398	0.435121	0.237696	0.303953	0.0900694	0.388854	0.279542	0	1	0.0522382	0.0510127	1	0.4481	0.2909	22	39	0.346963	0.374777
2015	725	153.215	1.31468	0	0.363636	2.3979	725	0.0107352	0.0687671	25.4398	0.486536	0.237696	0.267219	0.320711	0.436404	0.331452	0	1	0.0560613	0.0668	1	0.3858	0.1914	23	39	0.347181	0.375125
2016	725	173.605	1.28492	0	0.333333	2.48491	725	0.0099699	0.0491056	25.4398	0.551437	0.237696	0.293741	0.416914	0.376455	0.335647	0	1	0.0856101	0.0705676	1	0.3779	0.1744	24	39	0.347209	0.375184
2017	725	186.638	2.0619	97.87	0.333333	2.48491	725	0.0306917	0.102562	25.4398	0.59281	0.237696	0.253476	0.361486	0.374051	0.401993	0	1	0.0638284	0.0654002	1	0.3944	0.1152	25	39	0.347151	0.375391
2018	725	190.286	1.21551	97.77	0.333333	2.48491	725	0.0094724	0.0844792	25.4398	0.604125	0.237696	0.179604	0.0352705	0.467025	0.3473	0	1	0.0675512	0.0750098	1	0.4176	0.1554	26	39	0.34707	0.375251
2019	725	184.454	1.72709	96.7	0.333333	2.48491	725	-0.001399	0.0766221	25.4398	0.585629	0.237696	0.192414	0.195154	0.41918	0.387586	0	1	0.0542485	0.0681894	1	0.4268	0.1644	27	39	0.347038	0.375219
2020	725	186.23	2.11814	97.78	0.333333	2.48491	725	0.0106734	0.0925189	25.4398	0.59129	0.237696	0.192701	0.167956	0.578347	0.360013	0	1	0.0546488	0.0669304	1	0.4571	0.185	28	39	0.346932	0.375147
2021	725	162.641	2.00546	98.5	0.333333	2.48491	725	0.067667	0.138463	25.4398	0.517767	0.237696	0.215811	0.617891	0.545624	0.489103	0	1	0.0794285	0.0740089	1	0.378	0.1789	29	39	0.347208	0.375169
2010	726	102.169	1.39171	98.66	0.357143	2.56495	726	0.116173	0.171902	22.6714	0.324163	0.0123105	0.101927	0.245131	0.561234	0.756715	0	0	0.0417252	0.0781264	0	0.3299	0.2031	23	17	0.293472	0.292353
2011	726	92.7648	1.20511	99.01	0.357143	2.56495	726	0.115078	0.128942	22.7712	0.294377	0.0016351	0.116234	0.209533	0.492858	0.773337	0	0	0.0466761	0.0382287	0	0.3027	0.287	24	17	0.294051	0.290568
2012	726	96.532	1.03872	99.21	0.357143	2.56495	726	0.0877991	0.143557	22.8217	0.306452	0	0.123333	-0.0292185	0.553544	0.748589	0	0	0.0474501	0.041334	0	0.3008	0.247	25	17	0.294092	0.291419
2013	726	74.7661	1.49659	99.33	0.384615	2.56495	726	0.123611	0.172841	22.8529	0.237442	0.0115966	0.115295	0.0978123	0.573387	0.758043	0	0	0.048329	0.0487719	0	0.2645	0.2233	26	17	0.294864	0.291923
2014	726	58.8492	1.68358	98.66	0.384615	2.56495	726	0.113516	0.128899	22.8782	0.186753	0.001148	0.0850446	-0.0476296	0.616797	0.717337	0	0	0.0377593	0.0407415	0	0.204	0.218	27	17	0.296151	0.292036
2015	726	62.8824	1.87958	99.55	0.384615	2.56495	726	0.0809074	0.113032	22.9306	0.199597	0	0.102879	0.000589	0.583584	0.663337	0	0	0.043558	0.027684	0	0.2178	0.1778	28	17	0.295857	0.292892
2016	726	66.7559	1.73169	99.89	0.384615	2.56495	726	0.090684	0.139338	22.9647	0.211971	0.0144229	0.0730967	-0.0310321	0.601657	0.624184	0	0	0.0401071	0.0268455	0	0.2074	0.2035	29	17	0.296079	0.292345
2017	726	74.173	1.50168	98.59	0.357143	2.56495	726	0.08685	0.102062	23.0428	0.235536	0	0.0861942	0.0714628	0.58567	0.61149	0	0	0.0465416	0.03673	0	0.181	0.1688	30	17	0.29664	0.293083
2018	726	83.9955	1.34833	99.68	0.357143	2.56495	726	0.0814399	0.135735	23.0782	0.266844	0.0161343	0.0689552	0.073306	0.595036	0.625291	0	0	0.0521235	0.0335639	0	0.1978	0.1395	31	17	0.296283	0.293706
2019	726	94.965	1.19999	99.71	0.357143	2.56495	726	0.0832386	0.0913817	23.1986	0.301725	0.0035644	0.0908595	-0.0112919	0.550877	0.550855	0	0	0.0521685	0.0328609	0	0.2095	0.2123	32	17	0.296034	0.292157
2020	726	104.791	0.914735	96.92	0.357143	2.56495	726	0.0073447	0.0489316	23.2189	0.332915	0.0408511	0.155195	-0.301433	0.50541	0.375039	0	0	0.0581554	0.0200548	0	0.2009	0.1418	33	17	0.296217	0.293658
2021	726	111.945	0.91037	98.03	0.333333	2.48491	726	0.0252035	0.0268061	23.2872	0.355742	0.0527413	0.170776	0.102508	0.501325	0.375534	0	0	0.0673753	0.0258255	0	0.1636	0.2395	34	17	0.297011	0.291579
2012	727	211.826	-5.23852	91.7	0.428571	1.94591	727	-0.0608877	0.117392	20.8973	0.649322	0.0100831	0.159764	0.165733	0.48943	0.710317	0	0	0.135676	0.133742	1	0.274	0.1562	20	39	0.418395	0.346137
2013	727	188.178	-5.64115	91.46	0.428571	1.94591	727	-0.0156525	-0.0315206	20.6482	0.564325	0.0021558	0.0833125	0.0137511	0.46301	0.879079	0	0	0.228248	0.242192	1	0.2624	0.2953	21	39	0.418431	0.3457
2014	727	290.829	-6.60828	94.39	0.428571	1.94591	727	0.0012895	0.0045511	23.1694	0.903743	0	0.723471	0.205875	0.0355874	0.0977093	0	0	0.0241041	0.0237714	1	0.3741	0.2477	22	39	0.41808	0.34585
2015	727	135.151	-18.6595	96.78	0.333333	2.19722	727	0.000543	-0.000939	24.1879	0.429146	0.237696	0.225479	0.169732	0.0398497	0.0977093	0	0	0.0184074	0.163506	1	0.4837	0.4221	23	39	0.417735	0.345301
2016	727	144.374	-18.6595	93.76	0.333333	2.19722	727	0.0024697	0.0263539	24.2435	0.458285	0.237696	0.0968591	0.36344	0.678799	0.0977093	0	0	0.014805	0.117213	1	0.5329	0.2068	24	39	0.417581	0.345978
2017	727	143.764	-15.9084	97.85	0.333333	2.19722	727	0.0018556	0.0217928	24.243	0.456457	0.193031	0.10215	2.15751	0.678799	0.179986	0	0	0.0253504	0.0905559	1	0.4516	0.3875	25	39	0.417836	0.34541
2018	727	151.261	-11.1447	96.81	0.333333	2.19722	727	-0.0506258	0.0426526	24.195	0.480226	0.166419	0.117814	-0.0487419	0.678799	0.187567	0	0	0.0289627	0.0650502	1	0.4317	0.4223	26	39	0.417899	0.345301
2019	727	212.288	-14.3903	96.12	0.333333	2.19722	727	-0.276277	0.0296853	23.7899	0.671794	0.162881	0.107159	-0.0764959	0.678799	0.26501	0	0	0.0342778	0.0838886	1	0.48	0.22	27	39	0.417747	0.345937
2020	727	253.018	-15.8037	94.21	0.333333	2.19722	727	0.02824	0.163141	24.3077	0.832814	0.0456117	0.168093	2.15751	0.121207	2.09112	0	0	0.304921	0.388752	1	0.2623	0.3165	28	39	0.418432	0.345633
2021	727	254.912	-18.6595	2.07	0.333333	2.19722	727	0.0317955	-0.0984094	24.4464	0.823536	0.0061588	0.0947039	0.0299719	0.158501	1.70445	0	0	0.288729	0.350677	1	0.27	0.3611	29	39	0.418407	0.345493
2009	729	86.1292	1.42796	69.82	0.333333	2.56495	729	0.0634542	0.17369	23.1961	0.271055	0.0007422	0.0935238	0.150808	0.629535	0.965546	0	1	0.0119934	0.0486799	1	0.2608	0.7997	13	15	0.143708	0.206865
2012	729	124.846	0.742243	78.91	0.333333	2.56495	729	0.0358719	0.0731511	23.626	0.394888	0.0087798	0.0877939	0.0738669	0.523964	0.850118	0	1	0.0069096	0.0577588	1	0.0733	0.06895	16	15	0.151521	0.237313
2013	729	99.5952	1.42981	84.8	0.333333	2.56495	729	0.0413247	0.163629	23.6627	0.315496	0	0.0981952	0.0548621	0.588861	0.885754	0	1	0.0066895	0.0573973	1	0.0816	0.06895	17	15	0.151175	0.237313
2014	729	92.6916	1.40568	83.25	0.333333	2.56495	729	0.0418176	0.0635331	23.664	0.293281	0.0052296	0.104924	-0.0177933	0.611102	0.832569	0	1	0.0071355	0.0529537	1	0.061	0.06895	18	15	0.152033	0.237313
2015	729	78.8437	1.46672	82.35	0.333333	2.56495	729	0.0343939	0.0889618	23.627	0.249375	0	0.108509	-0.0714977	0.631576	0.80335	0	1	0.0072609	0.0561836	1	0.0522	0.0761	19	15	0.1524	0.237015
2017	729	77.2479	1.1275	82.84	0.333333	2.56495	729	0.0095323	0.0766658	23.6191	0.244339	0	0.124111	-0.0326283	0.613491	0.728926	0	1	0.0098107	0.0607387	1	0.0733	0.06895	21	15	0.151521	0.237313
2018	729	70.3663	0.877068	88.27	0.333333	2.56495	729	0.012666	0.060796	23.5962	0.222432	0	0.127124	0.0132368	0.596296	0.735823	0	1	0.0138487	0.0599313	1	0.0555	0.06895	22	15	0.152262	0.237313
2019	729	75.6119	1.07741	90.58	0.454545	2.3979	729	0.0145083	0.0866824	23.6226	0.239321	0	0.168333	0.0109936	0.572096	0.73924	0	1	0.0135054	0.0574425	1	0.0579	0.085	23	15	0.152163	0.236644
2020	729	78.7377	1.53274	86.61	0.384615	2.56495	729	0.0154054	0.0848793	23.6406	0.249383	0	0.224466	-0.0470944	0.532201	0.684936	0	1	0.0100934	0.0549405	1	0.051	0.06895	24	15	0.15245	0.237313
2021	729	88.4696	1.52136	82.18	0.333333	2.56495	729	0.0150797	0.0836819	23.6896	0.280513	0	0.27756	0.0944884	0.486995	0.70059	0	1	0.009825	0.0717724	1	0.0394	0.1778	25	15	0.152933	0.232777
2009	731	127.297	1.338	82.65	0.375	2.07944	731	0.022791	0.072562	21.7867	0.402375	0.0276202	0.267757	0.0661476	0.528029	1.19068	0	0	0.0278533	0.0379364	1	0.3513	0.217	13	26	0.203633	0.364285
2010	731	151.72	0.909474	73.49	0.428571	1.94591	731	0.0247708	0.04748	22.0173	0.48036	0.0326244	0.369161	-0.0812434	0.456485	0.91741	0	0	0.0235474	0.0410819	1	0.3239	0.2411	14	26	0.203824	0.364116
2012	731	153.829	1.02304	84.33	0.428571	1.94591	731	0.0600103	0.0753325	22.217	0.487656	0.104152	0.300199	0.240138	0.305772	1.50462	0	0	0.0420174	0.041998	1	0.3185	0.3222	16	26	0.203862	0.363549
2013	731	116.792	1.71387	99.84	0.428571	1.94591	731	0.0350772	0.0346578	22.2967	0.370382	0.0583584	0.24951	-0.113529	0.25915	1.21157	0	0	0.040833	0.0765011	1	0.3643	0.3842	17	26	0.203542	0.363115
2014	731	122.897	1.51029	99.76	0.5	1.79176	731	-0.0542262	-0.0063859	22.2329	0.389214	0.0976726	0.159723	-0.173181	0.582434	0.978507	0	0	0.0801634	0.0647473	1	0.2699	0.2971	18	26	0.204202	0.363725
2015	731	139.916	1.6676	99.22	0.428571	1.94591	731	0.0112016	0.061544	22.3491	0.443723	0.0702017	0.174566	-0.176292	0.527083	0.713983	0	0	0.0813717	0.0721539	1	0.246	0.5954	19	26	0.204369	0.361638
2016	731	144.729	1.73053	74.39	0.5	1.79176	731	-0.055206	0.063781	22.2797	0.458739	0.110983	0.171998	-0.396665	0.538213	0.52014	0	0	0.0392197	0.0444877	1	0.2367	0.2296	20	26	0.204434	0.364196
2017	731	119.577	1.36038	72.56	0.428571	1.94591	731	0.0337861	0.126581	22.1988	0.379162	0.11166	0.210628	0.0666382	0.659976	0.546535	0	0	0.0479775	0.0414437	1	0.1324	0.5647	21	26	0.205164	0.361853
2018	731	95.2409	0.812571	74	0.5	1.79176	731	0.0537135	0.10708	22.1461	0.301836	0.0954386	0.217422	0.0442718	0.641378	0.636321	0	0	0.0288087	0.0358334	1	0.1253	0.6076	22	26	0.205213	0.361553
2019	731	76.1876	0.847735	0	0.5	1.79176	731	0.0226515	0.0978571	22.0639	0.241189	0.0653617	0.2236	0.109553	0.648742	0.703673	0	0	0.013436	0.0378074	1	0.1347	0.6549	23	26	0.205148	0.361222
2020	731	81.5865	0.827377	0	0.5	1.79176	731	0.0246493	0.0793326	22.1106	0.258321	0.0650845	0.284948	-0.0057074	0.56973	0.714917	0	0	0.0202661	0.0404689	1	0.1416	0.6748	24	26	0.205099	0.361083
2021	731	57.5971	1.78585	0	0.5	1.79176	731	0.149329	0.153538	22.2076	0.18259	0.0203998	0.344953	0.404662	0.455388	0.905702	0	0	0.0162802	0.0342978	1	0.2061	0.6168	25	26	0.204648	0.361489
2012	733	116.424	0.254523	80.38	0.428571	1.94591	733	0.0249982	0.0060458	22.0328	0.344507	0.037791	0.182483	-0.109452	0.213318	0.658533	0	0	0.264305	0.11584	1	0.1705	0.3195	16	39	0.279053	0.234058
2013	733	115.16	0.389032	77.6	0.428571	1.94591	733	0.0269506	0.0225539	22.0514	0.340347	0.0013248	0.155406	-0.0003872	0.227043	0.676928	0	0	0.301291	0.121354	1	0.168	0.2453	17	39	0.279184	0.237963
2014	733	106.77	0.867209	77.7	0.571429	1.94591	733	0.025349	0.0148982	22.3853	0.322552	0.0296009	0.202031	0.40275	0.210694	0.717261	0	0	0.277708	0.0910657	1	0.0862	0.2757	18	39	0.28349	0.236363
2015	733	139.226	1.60084	80.75	0.571429	1.94591	733	0.0279803	0.0532182	22.6188	0.426566	0.0015024	0.186256	0.214281	0.16925	0.684773	0	0	0.322583	0.18467	1	0.4259	0.3306	19	39	0.265611	0.233474
2016	733	163.308	1.127	83.85	0.571429	1.94591	733	0.0229703	0.0204609	22.8253	0.505207	0.0365175	0.199095	0.301265	0.161276	0.806378	0	0	0.27896	0.23146	1	0.579	0.285	20	39	0.257553	0.235874
2017	733	168.683	0.931493	75.76	0.571429	1.94591	733	0.0230831	-0.0607018	22.9201	0.522398	0.140474	0.141106	0.216842	0.188718	0.768621	0	0	0.435078	0.229782	1	0.6144	0.3162	21	39	0.25569	0.234232
2018	733	163.977	0.739286	74.11	0.571429	1.94591	733	0.0253635	0.0313829	23.0395	0.509791	0.0891578	0.171055	-0.334287	0.158203	0.513562	0	0	0.402675	0.165732	1	0.3745	0.4449	22	39	0.268316	0.227458
2019	733	124.613	1.1907	73.08	0.571429	1.94591	733	0.0336859	0.0296017	22.8942	0.386039	0.11664	0.196521	-0.312743	0.168876	0.393189	0	0	0.322668	0.0784407	1	0.0771	0.1497	23	39	0.283968	0.242995
2020	733	107.744	4.22193	74.89	0.571429	1.79176	733	0.0672579	-0.0077293	22.9158	0.3333	0.0525987	0.143556	0.0767251	0.161082	0.336808	0	0	0.38158	0.103974	1	0.1111	0.2123	24	39	0.282179	0.2397
2021	733	106.327	9.03654	80.95	0.571429	1.94591	733	0.134586	0.120056	23.1323	0.331351	0.031753	0.182972	0.431989	0.144004	0.487282	0	0	0.347147	0.120503	1	0.1447	0.2004	25	39	0.280411	0.240326
2009	737	238.504	1.723	0	0.333333	2.19722	737	-0.185775	-0.0147545	22.0394	0.734477	0.192012	0.115229	-0.17015	0.502262	0.752291	0	0	0.120824	0.167301	1	0.03565	0.1251	14	26	0.240375	0.325531
2012	737	290.829	1.80429	40.32	0.333333	1.60944	737	0.0429676	0.0091288	21.9319	0.863874	0.124516	0.204149	-0.136521	0.46928	0.829033	0	0	0.0836465	0.257531	1	0.0565	0.2194	17	26	0.239796	0.322911
2013	737	17.9483	1.50215	47.61	0.333333	2.19722	737	-0.039836	-0.0716994	21.901	0.903743	0.0659088	0.146018	0.0675898	0.500223	0.74608	0	0	0.109459	0.229251	1	0.075	0.2358	18	26	0.239282	0.322456
2014	737	290.829	1.52822	44.85	0.333333	2.19722	737	0.0163157	0.0386132	21.8402	0.887481	0	0.198536	-0.0827112	0.452553	0.737506	0	0	0.130241	0.388452	1	0.0666	0.1883	19	26	0.239515	0.323775
2015	737	288.702	1.84263	38.88	0.333333	2.19722	737	-0.0738645	0.0958738	21.8262	0.903743	0.0715204	0.200302	-0.145745	0.440976	0.610119	0	0	0.128841	0.398891	1	0.0758	0.2107	20	26	0.23926	0.323153
2016	737	282.58	1.91011	43.78	0.333333	2.19722	737	0.006446	0.0166539	21.7516	0.903743	0.0759882	0.147907	-0.0077138	0.459839	0.616556	0	0	0.153267	0.388726	1	0.0994	0.206	21	26	0.238604	0.323283
2017	737	290.829	1.48374	32.92	0.333333	2.19722	737	-0.164653	-0.0561629	21.6851	0.903743	0.114659	0.166967	-0.122957	0.46627	0.670988	0	0	0.13355	0.407932	1	0.1105	0.3066	22	26	0.238296	0.320489
2018	737	253.282	1.20308	67.79	0.333333	2.19722	737	0.165722	-0.134132	21.1758	0.74911	0.0716454	0.315895	-0.0242378	0.415583	1.00021	0	0	0.0542611	0.125389	1	0.1208	0.3143	23	26	0.23801	0.320275
2019	737	250.283	1.21995	85.48	0.333333	2.19722	737	-0.0297473	0.0058286	21.1776	0.747243	0.0112377	0.21164	-0.335263	0.461122	0.572152	0	0	0.0727466	0.233171	1	0.2653	0.4219	24	26	0.233996	0.317286
2020	737	192.167	1.52669	78.38	0.375	2.07944	737	0.0731235	-0.0007885	20.9511	0.591924	0	0.235349	-0.0734356	0.380596	0.703049	0	0	0.0762377	0.235485	1	0.2141	0.4072	25	26	0.235418	0.317694
2021	737	171.219	4.27638	100	0.333333	2.19722	737	0.100932	0.0837002	22.8395	0.54271	0.150088	0.134162	2.15751	0.433941	1.30174	0	0	0.0021306	0.02684	1	0.3001	0.5276	26	26	0.233029	0.31435
2012	738	137.296	0.561542	24.18	0.384615	2.56495	738	0.0425098	0.0420205	22.2784	0.423271	0.135564	0.133187	0.134111	0.306627	0.422527	1	0	0.265788	0.0784597	1	0.8122	0.5706	16	37	0.481938	0.372581
2013	738	97.189	1.15061	21.53	0.333333	2.56495	738	0.0322101	0.0205928	22.5901	0.302078	0.106988	0.262024	0.175899	0.214192	0.321748	1	0	0.263946	0.0997153	1	0.7758	0.649	17	37	0.482625	0.371102
2014	738	90.7848	1.68048	31.63	0.384615	2.56495	738	0.0290408	0.021207	22.5972	0.281929	0.096253	0.175984	-0.0138748	0.316654	0.370283	1	0	0.271772	0.109768	1	0.7633	0.5041	18	37	0.48286	0.373836
2015	738	89.1658	3.46522	25.51	0.333333	2.48491	738	0.0286934	0.0913289	22.6618	0.277251	0.0615243	0.216051	0.0087545	0.325045	0.352624	1	0	0.267268	0.123448	1	0.7586	0.5281	19	37	0.482949	0.373383
2016	738	76.6466	2.6515	12.2	0.333333	2.19722	738	0.0307717	0.0272793	22.6471	0.23758	0.0273838	0.208284	-0.0363762	0.348031	0.329773	1	0	0.29442	0.107042	1	0.777	0.3891	20	37	0.482602	0.376006
2017	738	77.6416	1.53382	13.65	0.333333	2.19722	738	0.0302488	0.138993	22.694	0.24138	0.0261281	0.279199	0.0197893	0.344136	0.432401	1	0	0.213741	0.0988971	1	0.8487	0.3613	21	37	0.481249	0.37653
2018	738	70.7337	1.1518	14.83	0.375	2.07944	738	0.0354609	-0.0476729	22.7054	0.219198	0	0.156785	0.0755622	0.367453	0.26533	1	0	0.302584	0.107972	1	0.8548	0.3206	22	37	0.481134	0.377298
2019	738	79.1541	1.27125	90.88	0.333333	2.56495	738	0.0332607	0.147478	22.7895	0.24671	0	0.239477	0.126013	0.370204	0.424184	1	0	0.239745	0.114546	1	0.8457	0.4539	23	37	0.481306	0.374783
2020	738	87.6408	2.43743	93.94	0.333333	2.48491	738	0.0420875	0.045914	22.9012	0.273949	0	0.205207	0.131359	0.339763	0.329387	1	0	0.306284	0.118307	1	0.8522	0.3818	24	37	0.481183	0.376143
2021	738	78.1927	3.83672	92.99	0.357143	2.56495	738	0.0363298	0.0630768	23.3748	0.246407	0	0.384398	0.188086	0.252802	0.293235	1	0	0.253468	0.0855746	1	0.8848	0.3215	25	37	0.480568	0.377281
2009	739	181.648	0.0893196	96.86	0.333333	2.19722	739	0.0187822	0.119049	21.2827	0.545757	0	0.141922	0.0938928	0.516899	0.849284	0	0	0.131289	0.233099	0	0.4051	0.3383	13	27	0.274454	0.319737
2012	739	216.058	0.0141389	98.92	0.333333	2.19722	739	0.0327595	0.0817831	22.136	0.667519	0.0091303	0.203032	1.26793	0.453377	0.904849	0	0	0.167647	0.284433	0	0.1274	0.1276	16	27	0.275694	0.320678
2013	739	193.313	0.683027	97.48	0.333333	2.19722	739	0.0345296	0.0408484	22.2628	0.601517	0.0358196	0.174428	0.107814	0.406155	0.902502	0	0	0.163338	0.238018	0	0.1151	0.1186	17	27	0.275749	0.320718
2015	739	176.328	1.58342	97.28	0.333333	2.19722	739	0.0385973	0.0817733	22.4087	0.552026	0.0364452	0.152852	0.0248493	0.445066	0.885818	0	0	0.151317	0.247075	0	0.1215	0.0844	19	27	0.27572	0.320871
2016	739	170.514	1.4155	97.6	0.333333	2.19722	739	0.0467875	0.0321091	22.4494	0.534345	0.0320315	0.104115	0.100105	0.466736	0.857491	0	0	0.207382	0.205	0	0.1179	0.084	20	27	0.275736	0.320872
2017	739	147.901	1.19201	99.1	0.428571	1.94591	739	0.0450864	0.0368643	22.4622	0.464079	0	0.103175	0.163358	0.440043	0.915559	0	0	0.242283	0.16409	0	0.1239	0.0806	21	27	0.275709	0.320887
2018	739	133.191	1.44441	99.55	0.428571	1.94591	739	0.0644378	0.144797	22.4726	0.418463	0	0.12953	0.148536	0.404511	0.802172	0	0	0.214795	0.1936	0	0.0972	0.1198	22	27	0.275829	0.320713
2019	739	134.003	2.86863	99.34	0.428571	1.94591	739	0.0848438	0.208516	22.5985	0.422317	0	0.248656	0.130844	0.344034	0.770976	0	0	0.157167	0.308199	0	0.1099	0.1135	23	27	0.275772	0.320741
2020	739	131.167	5.52393	99.35	0.428571	1.94591	739	0.108973	0.141368	22.7375	0.41417	0	0.324518	0.0927733	0.296887	0.772965	0	0	0.144637	0.257334	0	0.1108	0.1546	24	27	0.275768	0.320557
2021	739	141.589	8.56554	98.92	0.428571	1.94591	739	0.10428	0.0667605	22.9385	0.447798	0.0114517	0.295324	0.134897	0.265628	0.693207	0	0	0.160538	0.286199	0	0.1361	0.1857	25	27	0.275655	0.320418
2010	751	265.178	5.37597	20.27	0.444444	2.19722	751	-0.0616031	0.0878058	22.971	0.869179	0	0.190636	0.612014	0.424953	0.960657	1	0	0.0167282	0.333639	0	0.248	0.5071	19	32	0.323994	0.439956
2012	751	290.829	1.74464	26.84	0.375	2.07944	751	-0.276277	-0.145629	21.908	0.903743	0	0.0726849	-0.356093	0.616767	2.2149	1	0	0.0210509	0.250899	0	0.3267	0.5327	21	32	0.319622	0.438533
2013	751	159.002	2.44445	91.4	0.375	2.07944	751	0.216168	-0.0796447	22.0265	0.502723	0	0.242367	-0.0575414	0.498235	1.09145	1	0	0.0191594	0.0523573	0	0.5014	0.6082	22	32	0.309917	0.434339
2014	751	134.337	4.50533	93.24	0.333333	2.19722	751	0.0266996	-0.0492013	21.9259	0.424323	0	0.05593	0.0411015	0.532843	1.30412	1	0	0.0470574	0.117656	0	0.2501	0.1539	23	32	0.323878	0.459578
2015	751	142.05	4.79925	94.3	0.333333	2.19722	751	0.0249161	0.0025173	22.016	0.44906	0	0.145481	-0.0531807	0.47024	1.24462	1	0	0.0545408	0.0438366	0	0.3111	0.2957	24	32	0.320489	0.4517
2016	751	152.71	4.28839	92.13	0.333333	2.19722	751	0.0324241	0.0019533	22.1452	0.483367	0	0.0915594	0.142051	0.394607	1.31751	1	0	0.0284039	0.0916775	0	0.2735	0.446	25	32	0.322578	0.44335
2017	751	135.531	3.89649	90.78	0.375	2.07944	751	0.0519791	0.0131853	22.1488	0.428925	0	0.0797119	0.421397	0.392518	1.69566	1	0	0.0736944	0.0489057	0	0.2739	0.5929	26	32	0.322555	0.435189
2018	751	151.581	2.30091	95.99	0.333333	2.19722	751	0.0113648	-0.0272918	22.2644	0.47989	0	0.0694939	0.247496	0.371732	2.04125	1	0	0.048932	0.0984675	0	0.3135	0.5068	27	32	0.320356	0.439972
2019	751	134.32	2.56684	96.48	0.333333	2.19722	751	0.0442413	0.188005	22.2461	0.426042	0	0.110953	-0.0408415	0.418051	1.83198	1	0	0.0342676	0.232153	0	0.3344	0.5918	28	32	0.319194	0.43525
2020	751	146.087	2.79078	96.46	0.333333	2.19722	751	0.0437808	0.0156923	22.3986	0.463451	0	0.129818	-0.150651	0.369907	1.45612	1	0	0.0290119	0.236895	0	0.2901	0.5535	29	32	0.321655	0.437378
2021	751	203.084	3.02172	97.08	0.333333	2.19722	751	0.0278592	0.0289257	22.8334	0.644793	0	0.175787	2.15751	0.331439	2.29374	1	0	0.0271673	0.174957	0	0.4685	0.5513	30	32	0.311744	0.4375
2010	752	81.6795	48.8359	14.63	0.333333	2.19722	752	0.0467032	-0.0077688	20.8971	0.258496	0.0960672	0.53947	0.142306	0.244513	0.39862	0	0	0.0023751	0.0160885	0	0.2874	0.5121	14	15	0.6732	0.66422
2012	752	43.5223	48.8359	19.81	0.333333	2.19722	752	0.0593185	0.18796	20.8622	0.138299	0.0037424	0.723471	0.0775244	0.222264	0.575023	0	0	0.0021306	0.0245531	0	0.5705	0.2132	16	15	0.64489	0.69411
2013	752	52.5752	48.8359	0	0.333333	2.19722	752	0.130332	0.0737784	21.0266	0.167475	0.0031748	0.723471	-0.0526596	0.160938	0.379606	0	0	0.0021306	0.0344975	0	0.8978	0.5694	17	15	0.61216	0.65849
2014	752	43.9178	48.8359	0	0.333333	2.19722	752	0.0514404	0.0494392	21.0439	0.13984	0.0031203	0.723471	-0.113719	0.148648	0.338826	0	0	0.0021306	0.0092487	0	0.8965	0.7125	18	15	0.61229	0.64418
2015	752	40.5876	48.8359	0	0.333333	2.19722	752	0.0398561	0.0804588	21.0766	0.12948	0.00302	0.723471	-0.0204276	0.129531	0.322707	0	0	0.0021306	0.012856	0	0.8713	0.6196	19	15	0.61481	0.65347
2016	752	30.2158	48.8359	0	0.333333	2.19722	752	0.0283999	0.0693533	21.0605	0.0963519	0.0030691	0.723471	-0.0853934	0.117236	0.297933	0	0	0.0021306	0.0116788	0	0.7318	0.7957	20	15	0.62876	0.63586
2017	752	77.9168	48.8359	0	0.333333	2.19722	752	0.0298783	0.0176248	21.1274	0.262245	0.0028704	0.723471	0.0114673	0.0978169	0.286398	0	0	0.0021306	0.0267781	0	0.31	0.6462	21	15	0.67094	0.65081
2018	752	142.652	48.8359	97.2	0.333333	1.94591	752	-0.276277	0.0953817	20.8563	0.453301	0.0037643	0.723471	-0.106305	0.122292	0.33776	0	0	0.002433	0.0176945	0	0.2286	0.5685	22	15	0.67908	0.65858
2019	752	210.362	46.8382	0	0.375	2.07944	752	-0.276277	0.0457279	20.6213	0.6516	0.0047616	0.658828	-0.0147097	0.136532	0.389776	0	0	0.0021306	0.0291498	0	0.3836	0.8787	23	15	0.66358	0.62756
2020	752	196.914	39.157	0	0.5	1.79176	752	0.0490956	-0.0545695	20.6352	0.607307	0.0046959	0.303822	0.273167	0.118728	0.501212	0	0	0.0021306	0.0072917	0	0.9186	0.8172	24	15	0.61008	0.63371
2021	752	197.189	48.8359	99.74	0.333333	2.19722	752	0.009496	0.0397784	20.6281	0.595027	0.0047292	0.295715	-0.0307934	0.104962	0.451238	0	0	0.0343506	0.0089569	0	0.9233	0.8212	25	15	0.60961	0.63331
2012	756	162.71	0.778329	76.05	0.333333	2.19722	756	0.0072382	0.0104231	22.012	0.510238	0.197793	0.166723	0.0115715	0.463269	0.524509	0	0	0.094914	0.109261	1	0.1664	0.088	15	27	0.221844	0.3079
2013	756	169.937	0.844411	79.22	0.333333	2.19722	756	0.0099521	0.0240656	22.0712	0.533215	0.230887	0.138845	0.0666775	0.435749	0.532192	0	0	0.102482	0.0932259	1	0.1621	0.1317	16	27	0.221886	0.307467
2014	756	175.062	1.32389	82.27	0.333333	1.94591	756	0.0160971	0.0815854	22.169	0.549635	0.149806	0.129409	0.132537	0.539181	0.579134	0	0	0.103844	0.113842	1	0.1431	0.1753	17	27	0.222074	0.307036
2015	756	177.63	2.1599	81.44	0.375	2.07944	756	0.0209275	0.0776106	22.2256	0.55832	0.0841918	0.151077	0.002029	0.529903	0.535149	0	0	0.120098	0.132774	1	0.1133	0.1873	18	27	0.222369	0.306917
2016	756	177.856	2.00468	83.97	0.375	2.07944	756	0.0281714	0.0930274	22.2757	0.559729	0.0211739	0.158975	0.116187	0.518134	0.633599	0	0	0.0953669	0.145506	1	0.1398	0.2179	19	27	0.222107	0.306614
2017	756	162.009	2.34956	84.55	0.375	2.07944	756	0.0419536	0.0739473	22.386	0.510879	0.176633	0.187587	0.124722	0.469593	0.644928	0	0	0.0826509	0.139997	1	0.1433	0.2782	20	27	0.222072	0.306017
2018	756	167.046	1.25887	85.41	0.375	2.07944	756	0.0463619	0.0582488	22.5009	0.527302	0.0883417	0.134888	0.153276	0.509255	0.726274	0	0	0.0808726	0.150369	1	0.3003	0.1358	21	27	0.220518	0.307427
2019	756	163.618	1.67055	84.27	0.428571	1.94591	756	0.0502042	0.0541128	22.5852	0.5167	0.0916372	0.116729	0.076452	0.500377	0.755796	0	0	0.0480588	0.124069	1	0.1435	0.3173	22	27	0.22207	0.30563
2020	756	165.064	2.05924	87.23	0.375	2.07944	756	0.0489378	0.05924	22.6824	0.521879	0.0652391	0.128799	0.0712744	0.505717	0.742916	0	0	0.0535615	0.104738	1	0.1031	0.1974	23	27	0.22247	0.306817
2021	756	158.758	2.4582	96.65	0.375	2.07944	756	0.0493825	0.0353404	22.7155	0.502028	0.047217	0.109297	0.0923292	0.501333	0.721226	0	0	0.0954154	0.145443	1	0.1154	0.2341	24	27	0.222349	0.306453
2012	761	188.888	0.701712	61.58	0.428571	1.94591	761	0.0018122	0.0230716	24.3694	0.600391	0.0587288	0.0948926	-0.115802	0.449254	0.91378	1	0	0.0842008	0.149384	1	0.2086	0.253	16	31	0.215829	0.465394
2013	761	200.012	0.647666	61.98	0.428571	1.94591	761	0.0064911	0.0624373	24.4856	0.635808	0.0173208	0.106731	-0.0955869	0.434066	0.832757	1	0	0.0647689	0.176387	1	0.0794	0.3422	17	31	0.21952	0.462846
2014	761	213.197	0.952031	59.68	0.5	1.79176	761	0.0064037	0.0583304	24.6186	0.67792	0.0165674	0.199717	0.0270955	0.35419	0.550774	1	0	0.0524054	0.19531	1	0.1174	0.4345	18	31	0.218434	0.460209
2015	761	226.913	1.00892	62.97	0.428571	1.94591	761	-0.0728927	-0.0518426	24.5179	0.720229	0.0226244	0.116151	-0.293767	0.456838	0.526554	1	0	0.0660854	0.160282	1	0.1151	0.445	19	31	0.2185	0.459908
2016	761	237.434	0.983321	52.16	0.428571	1.94591	761	0.0152309	0.176342	24.7159	0.754481	0.063636	0.239734	0.0093108	0.386516	0.521083	1	0	0.0489789	0.222379	1	0.1801	0.5479	20	31	0.216643	0.456968
2017	761	240.377	0.95772	63.84	0.428571	1.94591	761	0.0255466	0.0435607	24.8664	0.764294	0.0387977	0.270846	0.371938	0.399588	0.609519	1	0	0.0726217	0.244329	1	0.1576	0.6194	21	31	0.217286	0.454926
2018	761	210.603	0.808692	68.61	0.5	1.79176	761	0.0173761	0.0607041	24.8115	0.670324	0.118788	0.295533	0.238818	0.407142	0.709817	1	0	0.0707605	0.260516	1	0.1579	0.5799	22	31	0.217277	0.456054
2019	761	210.538	0.910633	44.48	0.5	2.07944	761	0.0091692	0.114896	24.8297	0.67047	0.0798545	0.303615	0.0510042	0.446283	0.780482	1	0	0.003881	0.269317	1	0.2126	0.4563	23	31	0.215714	0.459586
2020	761	210.174	0.780571	33.4	0.428571	1.94591	761	0.0060221	-0.0313656	24.8978	0.668489	0.0538851	0.202486	-0.0769142	0.423726	0.597609	1	0	0.0037721	0.241947	1	0.1943	0.4366	24	31	0.216237	0.460149
2021	761	182.839	1.00067	34.31	0.333333	2.19722	761	0.0459432	0.0074976	24.7333	0.58173	0.0765737	0.160237	0.600338	0.468007	1.01091	1	0	0.0325916	0.181104	1	0.2193	0.4706	25	31	0.215523	0.459177
2012	766	99.4476	2.02802	36.45	0.333333	1.79176	766	0.0043096	-0.007257	20.6122	0.307619	0	0.113249	-0.296595	0.296424	0.110379	0	0	0.156427	0.0310874	0	0.0649	0.59	20	27	0.196713	0.425095
2013	766	142.594	2.08714	30.15	0.333333	1.79176	766	0.0036966	0.0930113	20.8249	0.444368	0	0.157156	0.157733	0.272438	0.119371	0	0	0.0865382	0.0382089	0	0.0531	0.558	21	27	0.196897	0.425595
2014	766	155.735	2.32362	100	0.333333	1.79176	766	0.0040181	0.0266944	20.9745	0.487007	0.155571	0.162225	0.410286	0.274825	0.146932	0	0	0.0429829	0.0333122	0	0.2495	0.2723	22	27	0.193828	0.430059
2015	766	150.628	5.87094	90.29	0.333333	2.19722	766	0.0016515	-0.03873	22.1477	0.459446	0.0348919	0.155156	-0.0520885	0.242002	0.0977093	0	0	0.0360867	0.0189754	0	0.1534	0.6772	23	27	0.19533	0.423733
2016	766	68.3881	9.75319	81.7	0.333333	2.19722	766	0.0399585	0.0170885	22.3916	0.215342	0.0389176	0.130062	2.15751	0.213717	0.150237	0	0	0.0605131	0.0182921	0	0.1542	0.222	24	27	0.195317	0.430845
2017	766	72.4296	7.73749	91.2	0.333333	2.19722	766	0.044892	0.0046158	22.4684	0.228451	0.0272402	0.146384	0.789719	0.193265	0.251407	0	0	0.0956963	0.0162963	0	0.0902	0.2647	25	27	0.196317	0.430178
2018	766	65.9962	4.30673	82.04	0.333333	2.19722	766	0.0548968	0.0284677	22.5145	0.208321	0.028614	0.174434	0.376716	0.18279	0.347562	0	0	0.114378	0.029249	0	0.076	0.1226	26	27	0.196539	0.432398
2019	766	136.509	4.14384	69.31	0.333333	2.19722	766	-0.276277	0.0159345	22.2704	0.432534	0.209281	0.0766817	-0.056023	0.225027	0.412985	0	0	0.157408	0.036878	0	0.0784	0.3779	27	27	0.196502	0.428409
2020	766	169.467	2.47427	42.1	0.333333	2.19722	766	-0.0724642	0.0162154	22.3281	0.536811	0.237696	0.113609	-0.43769	0.197689	0.26675	0	0	0.0873258	0.0377609	0	0.1137	0.3588	28	27	0.19595	0.428708
2021	766	156.576	3.2327	73.79	0.333333	2.19722	766	0.0073238	0.0298074	22.2582	0.495924	0.0395945	0.0770981	0.363086	0.226183	0.322641	0	0	0.0755608	0.0324485	0	0.124	0.3875	29	27	0.195789	0.428259
2009	768	136.043	3.04998	0	0.357143	2.56495	768	0.0185422	0.0144399	23.5579	0.426329	0.0027607	0.243844	-0.121223	0.104588	0.427721	1	0	0.193769	0.279964	1	0.8686	0.4038	13	37	0.808926	0.448416
2010	768	161.149	2.482	96.59	0.375	2.56495	768	0.0186751	0.0055116	23.7289	0.506343	0.0064856	0.205873	0.280898	0.0933963	0.457751	1	0	0.264852	0.314145	1	0.8659	0.2825	14	37	0.809013	0.452329
2011	768	166.313	1.60208	89.02	0.375	2.56495	768	0.006301	0.0046936	23.7758	0.522837	0.0184067	0.188411	-0.158468	0.105802	0.4698	1	0	0.206621	0.315709	1	0.7576	0.2556	15	37	0.812506	0.453197
2015	768	173.295	5.28396	19.81	0.384615	2.56495	768	0.0122967	0.0352948	24.3467	0.547784	0.01888	0.180099	0.137639	0.153768	0.578244	1	0	0.222034	0.372219	1	0.9133	0.8839	19	37	0.807484	0.432929
2016	768	173.534	4.57672	23.2	0.5	2.30259	768	0.0116016	0.036253	24.3924	0.548585	0.0063606	0.185381	0.0831855	0.154283	0.554545	1	0	0.233655	0.423472	1	0.8911	0.7869	20	37	0.8082	0.436058
2017	768	179.253	3.69621	11.47	0.357143	2.56495	768	0.0116441	0.0321463	24.4305	0.566791	0.002681	0.177157	0.189772	0.131079	0.6732	1	0	0.260238	0.433927	1	0.9481	0.8924	21	37	0.806361	0.432655
2018	768	188.65	2.96076	9.42	0.357143	2.56495	768	0.0106042	0.0293076	24.5923	0.596783	0.0030794	0.199532	0.0768773	0.1155	0.610874	1	0	0.264906	0.433927	1	0.9481	0.7222	22	37	0.806361	0.438145
2019	768	208.231	3.59344	97.19	0.384615	2.56495	768	0.0116696	0.0113502	24.6102	0.659529	0.024609	0.193718	0.0247975	0.0962221	0.686397	1	0	0.263081	0.433927	1	0.9481	0.7488	23	37	0.806361	0.437287
2020	768	233.006	7.68372	75.38	0.363636	2.3979	768	0.0132941	0.0467466	24.7916	0.738184	0.0064848	0.263154	-0.023732	0.181753	0.505267	1	0	0.0677307	0.411017	1	0.9481	0.8314	24	37	0.806361	0.434623
2021	768	247.082	7.64745	94.58	0.363636	2.3979	768	0.0090696	-0.145629	24.9998	0.781332	0.0045299	0.119548	-0.0234293	0.151893	0.179561	1	0	0.261729	0.433927	1	0.9481	0.741	25	37	0.806361	0.437539
2011	777	119.78	2.44866	81.39	0.333333	2.19722	777	0.034453	-0.0284443	21.167	0.377679	0.0590284	0.287965	0.22512	0.226382	0.414716	0	0	0.214439	0.15711	1	0.2869	0.1493	15	34	0.308276	0.262637
2012	777	129.748	2.38899	73.58	0.333333	2.19722	777	0.0319925	-0.0011776	21.2737	0.409436	0.0807397	0.208063	0.115702	0.201705	0.41026	0	0	0.205017	0.149536	1	0.2806	0.0823	16	34	0.308309	0.262982
2013	777	133.19	2.25204	70.54	0.333333	2.19722	777	0.0339088	0.0956962	21.3282	0.420844	0.0682611	0.245413	0.159439	0.28004	0.548862	0	0	0.1539	0.154041	1	0.2791	0.1306	17	34	0.308316	0.262733
2014	777	123.71	6.83431	75.09	0.333333	2.19722	777	0.0390211	-0.0014949	21.3232	0.390611	0.0137207	0.195152	0.105193	0.285299	0.496013	0	0	0.218852	0.152205	1	0.2148	0.1207	18	34	0.308648	0.262784
2015	777	120.917	7.57877	74.85	0.333333	2.19722	777	0.0439967	0.0407415	21.3659	0.382072	0	0.234015	-0.0055408	0.257917	0.475959	0	0	0.270987	0.149047	1	0.3165	0.1718	19	34	0.308124	0.262521
2016	777	104.528	5.37957	76.19	0.333333	2.19722	777	0.0531315	0.0056689	21.3778	0.330283	0	0.304704	-0.0654707	0.185695	0.406827	0	0	0.338221	0.173517	1	0.4241	0.2095	20	34	0.307569	0.262326
2017	777	119.291	3.55382	66.15	0.333333	2.19722	777	0.0193752	-0.0370714	21.449	0.377156	0	0.271323	-0.0964605	0.161494	0.374573	0	0	0.331417	0.203306	1	0.3721	0.254	21	34	0.307837	0.262097
2018	777	125.821	2.36513	66.38	0.333333	2.19722	777	0.045658	0.0255158	21.5367	0.398286	0	0.303227	0.403337	0.14096	0.413078	0	0	0.31998	0.26103	1	0.4139	0.2563	22	34	0.307622	0.262085
2019	777	123.583	2.88747	72	0.333333	2.19722	777	0.0561314	-0.0326505	21.6064	0.391127	0	0.255512	0.0322666	0.124798	0.423942	0	0	0.314288	0.196426	1	0.3901	0.233	23	34	0.307744	0.262205
2020	777	118.257	3.13888	66.57	0.333333	2.19722	777	0.0423921	-0.0061291	21.6267	0.374307	0	0.215106	-0.0782241	0.114128	0.421736	0	0	0.282817	0.203638	1	0.266	0.3206	24	34	0.308384	0.261754
2021	777	136.261	3.78579	74.79	0.333333	2.19722	777	0.0409858	0.0481756	21.7986	0.432095	0	0.256391	0.334817	0.0958212	0.427907	0	0	0.316525	0.207802	1	0.3594	0.2666	25	34	0.307903	0.262032
2009	778	142.486	1.11413	0	0.444444	2.19722	778	0.0584792	0.0565223	23.6125	0.452705	0.0022247	0.23684	0.225655	0.269472	1.42686	0	0	0.278295	0.205052	1	0.1488	0.1076	13	33	0.12953	0.200309
2011	778	185.623	0.817307	73.65	0.444444	2.19722	778	0.0536286	0.0272361	24.2111	0.589636	0.0719819	0.175155	0.396242	0.262531	1.48644	0	0	0.182392	0.171157	1	0.13	0.1155	15	33	0.130348	0.199965
2012	778	205.178	0.823859	77.07	0.333333	2.19722	778	0.0377085	0.0590974	24.4172	0.651748	0.0836355	0.136705	0.119721	0.345767	1.11432	0	0	0.15462	0.225844	1	0.0586	0.06895	16	33	0.133452	0.201989
2013	778	208.458	0.97467	79.32	0.333333	2.19722	778	0.0211858	0.0007391	24.6579	0.662497	0.0762344	0.20852	0.0713768	0.357842	0.934376	0	0	0.148892	0.225836	1	0.1006	0.0701	17	33	0.131626	0.201939
2014	778	210.049	1.31857	78.14	0.333333	2.19722	778	0.0104498	0.0376357	24.6987	0.667699	0.0404197	0.226866	-0.0352486	0.340133	0.904323	0	0	0.125506	0.212799	1	0.1218	0.1867	18	33	0.130704	0.19687
2015	778	201.391	1.37371	73.81	0.333333	2.19722	778	0.0091807	0.0411411	24.6526	0.640095	0.0453613	0.213362	-0.177037	0.341274	0.789032	0	0	0.0931884	0.163458	1	0.1894	0.3111	19	33	0.127765	0.191461
2016	778	196.868	1.13891	65.25	0.333333	2.19722	778	0.0091431	0.022405	24.6206	0.625549	0.0352372	0.254346	0.0425588	0.314828	0.752469	0	0	0.101713	0.12255	1	0.1514	0.2405	20	33	0.129417	0.19453
2017	778	182.209	1.23639	67.81	0.333333	2.19722	778	0.0217331	0.0751389	24.6157	0.579449	0.0325377	0.240904	-0.208848	0.352551	0.692637	0	0	0.114275	0.134628	1	0.2038	0.2034	21	33	0.127139	0.196143
2018	778	182.739	1.05907	71.14	0.333333	2.19722	778	0.0392396	0.0723943	24.6714	0.581242	0.0135224	0.240315	-0.0174295	0.353913	0.68354	0	0	0.112229	0.127462	1	0.089	0.105	22	33	0.13213	0.200422
2019	778	172.589	1.0318	73.37	0.375	2.07944	778	0.0320014	0.0631169	24.6265	0.548986	0.0098539	0.263858	0.0084491	0.380252	0.814048	0	0	0.0910313	0.11781	1	0.0957	0.0796	23	33	0.131839	0.201526
2020	778	171.568	0.936321	69.7	0.333333	2.07944	778	0.0369209	0.0586518	24.6971	0.545879	0.0180576	0.28042	0.0506537	0.368556	0.770929	0	0	0.107681	0.127531	1	0.0836	0.1055	24	33	0.132365	0.2004
2021	778	159.231	1.06297	78.74	0.428571	1.94591	778	0.0408391	0.0593665	24.7007	0.506583	0.0164508	0.263806	0.240688	0.390802	0.945995	0	0	0.10087	0.130422	1	0.1023	0.06895	25	33	0.131552	0.201989
2012	782	151.745	0.998849	96.73	0.428571	1.94591	782	0.0160067	0.118253	21.4671	0.480951	0.004267	0.168464	-0.168859	0.410712	1.96626	0	0	0.14154	0.249482	0	0.1286	0.8013	21	28	0.18671	0.73685
2013	782	184.611	1.10911	98.48	0.375	2.07944	782	0.0028846	-0.0753845	21.6857	0.584809	0.0344378	0.172939	-0.0291791	0.351867	1.42208	0	0	0.281578	0.240045	0	0.1494	0.8272	22	28	0.18463	0.73426
2014	782	156.604	2.82483	66	0.333333	2.19722	782	-0.0933307	0.100949	21.6568	0.496837	0	0.18579	-0.0909361	0.318253	1.53748	0	0	0.183696	0.271325	0	0.1571	0.8428	23	28	0.18386	0.7327
2015	782	136.662	5.57841	99.58	0.333333	2.19722	782	0.0205003	0.0009247	21.5551	0.433064	0.107947	0.114782	-0.153557	0.460001	1.38031	0	0	0.187675	0.2451	0	0.181	0.7562	24	28	0.18147	0.74136
2016	782	165.12	3.75499	99.9	0.333333	2.19722	782	-0.0320632	0.140242	21.6572	0.524044	0.0974669	0.169177	-0.150045	0.392917	1.14545	0	0	0.157657	0.301537	0	0.1755	0.6958	25	28	0.18202	0.7474
2017	782	167.298	2.9208	99.59	0.333333	2.19722	782	0.0139698	-0.0963499	21.692	0.530245	0.0751566	0.137714	0.470598	0.357126	1.38469	0	0	0.297323	0.29415	0	0.1932	0.7014	26	28	0.18025	0.74684
2018	782	153.982	1.5883	72.38	0.375	2.07944	782	0.0132061	0.0855306	21.7857	0.488762	0.0752735	0.204772	0.0715364	0.310057	1.62705	0	0	0.143382	0.246007	0	0.2372	0.5983	27	28	0.17585	0.75715
2019	782	142.078	1.30039	99.65	0.375	2.07944	782	0.0040636	0.0651676	21.7029	0.450844	0.0666777	0.134013	-0.216806	0.316418	1.32042	0	0	0.0825728	0.22583	0	0.1979	0.6216	28	28	0.17978	0.75482
2020	782	154.456	1.20073	99.69	0.333333	2.19722	782	0.0129531	-0.0840619	21.7609	0.489752	0.0584578	0.128619	-0.213201	0.276045	0.761888	0	0	0.118246	0.208306	0	0.1592	0.7227	29	28	0.18365	0.74471
2021	782	166.626	2.2121	100	0.375	2.07944	782	0.0178411	0.0077625	21.8718	0.528948	0.0390029	0.147587	0.412963	0.255407	1.05584	0	0	0.138166	0.290303	0	0.1615	0.8215	30	28	0.18342	0.73483
2014	786	115.757	1.27859	66.48	0.333333	2.19722	786	0.109861	0.11731	23.3165	0.362489	0.0029949	0.193387	0.107469	0.522629	0.641227	0	1	0.0263605	0.0861887	1	0.03565	0.2314	18	30	0.278022	0.254767
2015	786	102.089	1.21382	62.27	0.333333	2.19722	786	0.089367	0.140331	23.3337	0.319232	0.0075758	0.160208	-0.0896746	0.586132	0.606631	0	1	0.0217496	0.0846756	1	0.03565	0.2989	19	30	0.278022	0.253642
2016	786	86.3249	1.31151	36.7	0.333333	2.19722	786	0.102123	0.119044	23.387	0.270823	0.0151327	0.146958	0.0801067	0.57663	0.636345	0	1	0.0131417	0.0544062	1	0.03565	0.2824	20	30	0.278022	0.253917
2017	786	71.4594	2.66349	31.39	0.333333	2.19722	786	0.14617	0.164747	23.5027	0.224386	0.0178437	0.130498	0.368837	0.562103	0.779351	0	1	0.0130428	0.0556135	1	0.03565	0.3506	21	30	0.278022	0.25278
2018	786	61.6652	1.61134	39.57	0.333333	2.19722	786	0.138523	0.155387	23.6085	0.193719	0.0298413	0.185788	0.12545	0.529246	0.785091	0	1	0.0121559	0.0453637	1	0.03565	0.3395	22	30	0.278022	0.252965
2019	786	102.205	2.83404	73.84	0.333333	2.19722	786	0.0212728	0.0924818	23.7896	0.322458	0.0109767	0.0998921	0.0603348	0.530988	0.689446	0	1	0.0595524	0.0744476	1	0.03565	0.2642	23	30	0.278022	0.25422
2020	786	75.5953	4.36111	71.87	0.333333	2.19722	786	0.131966	0.0802343	23.8551	0.238294	0.0052367	0.104329	0.261173	0.582152	0.762042	0	1	0.0859668	0.0693601	1	0.03565	0.2169	24	30	0.278022	0.255008
2021	786	83.8877	3.91972	65.25	0.375	2.07944	786	0.133661	0.144161	24.0032	0.265219	0.0067359	0.129759	0.254904	0.547007	0.843646	0	1	0.0789677	0.0686361	1	0.03565	0.1992	25	30	0.278022	0.255303
2011	788	196.499	3.31863	94.84	0.333333	2.19722	788	0.0418603	0.0288118	21.7334	0.621211	0.185884	0.15223	0.505419	0.18775	0.537597	0	0	0.194782	0.258564	0	0.2559	0.2069	19	27	0.265405	0.378807
2012	788	220.532	3.14587	95.62	0.333333	2.19722	788	0.0206012	0.0264206	22.0154	0.697721	0.14796	0.163407	-0.0039618	0.151762	0.390798	0	0	0.184282	0.238574	0	0.2173	0.1864	20	27	0.266082	0.379167
2013	788	227.944	6.22602	93.14	0.333333	2.19722	788	0.0177151	0.0210626	22.1653	0.721491	0.132872	0.170053	0.189189	0.382965	0.447589	0	0	0.16966	0.190343	0	0.241	0.3713	21	27	0.265667	0.375923
2014	788	238.451	6.769	95.56	0.333333	2.07944	788	-0.0082313	0.0359906	22.252	0.75428	0.118079	0.146097	-0.0218659	0.446318	0.463686	0	0	0.163632	0.223185	0	0.2627	0.2351	22	27	0.265286	0.378312
2015	788	201.194	7.30704	96.92	0.375	2.07944	788	0.0037528	0.130821	21.8623	0.638146	0	0.441455	-0.112582	0.0501778	0.65697	0	0	0.24682	0.213886	0	0.1615	0.2812	23	27	0.267061	0.377503
2016	788	139.931	6.88253	94.35	0.375	2.07944	788	0.0054693	-0.0572713	21.4371	0.442488	0	0.252285	0.0296093	0.0820805	1.00107	0	0	0.422236	0.270695	0	0.3676	0.3317	24	27	0.263446	0.376618
2017	788	137.785	4.16765	95.66	0.333333	2.19722	788	0.0159638	-0.0126869	21.4537	0.435803	0	0.208975	0.036544	0.07789	1.06533	0	0	0.480843	0.246915	0	0.4076	0.1764	25	27	0.262744	0.379342
2018	788	137.659	2.44494	95.02	0.333333	2.19722	788	0.0210115	0.0953845	21.4853	0.43586	0	0.245868	0.0791635	0.0769894	1.20777	0	0	0.460151	0.239852	0	0.4375	0.1633	26	27	0.262219	0.379572
2019	788	155.804	3.15574	96.37	0.333333	2.19722	788	0.0202764	-0.0023502	21.6235	0.493412	0	0.271923	0.0834631	0.0753365	1.0419	0	0	0.45922	0.225013	0	0.465	0.1508	27	27	0.261737	0.379791
2020	788	139.091	2.89906	87.07	0.333333	2.19722	788	0.0169874	-0.029547	21.5589	0.44	0	0.206816	-0.211894	0.0890945	0.883184	0	0	0.483589	0.188471	0	0.4215	0.1346	28	27	0.2625	0.380076
2021	788	149.976	3.24953	96.97	0.375	2.07944	788	0.016979	0.0232727	21.6559	0.474827	0	0.175603	0.131158	0.0872519	0.910709	0	0	0.483589	0.181292	0	0.4646	0.1435	29	27	0.261744	0.379919
2012	789	191.839	0.516517	76.5	0.363636	2.3979	789	0.0390785	0.0805479	22.6961	0.602432	0.0278688	0.185249	-0.175299	0.626174	0.686114	0	0	0.0480304	0.152892	1	0.0496	0.2804	16	30	0.194804	0.338392
2013	789	173.9	0.302045	89.9	0.4	2.30259	789	0.0889646	0.13571	22.7832	0.547725	0.0140204	0.163177	0.326412	0.581336	0.790629	0	0	0.0837851	0.129025	1	0.049	0.2276	17	30	0.194854	0.342792
2014	789	166.096	0.615961	83.14	0.4	2.30259	789	0.0991345	0.112898	22.9022	0.5243	0.0009053	0.152355	0.0815272	0.5962	0.784956	0	0	0.100124	0.128911	1	0.0444	0.2096	18	30	0.195238	0.344292
2015	789	172.998	0.543976	68.47	0.333333	2.19722	789	0.0380677	0.088287	22.9214	0.546393	0.0161	0.185457	-0.164562	0.573222	0.667349	0	0	0.0920286	0.106032	1	0.0393	0.158	19	30	0.195662	0.348592
2016	789	152.773	0.493883	64.75	0.333333	2.19722	789	0.0455873	0.107655	22.861	0.482544	0	0.170016	0.0133866	0.591242	0.709397	0	0	0.0872895	0.0995447	1	0.03565	0.2305	20	30	0.195967	0.34255
2017	789	141.292	0.76995	67.17	0.375	2.07944	789	0.100552	0.189863	22.8484	0.446705	0	0.188768	0.253819	0.575069	0.888774	0	0	0.0833435	0.116259	1	0.0387	0.3418	21	30	0.195713	0.333275
2018	789	124.138	0.812251	76.82	0.333333	2.19722	789	0.182799	0.249845	23.0312	0.393845	0	0.311122	0.438933	0.471958	1.12254	0	0	0.0886523	0.083284	1	0.0421	0.1641	22	30	0.195429	0.348083
2019	789	114.261	1.36695	75.48	0.333333	2.19722	789	0.174026	0.207783	23.1919	0.362792	0.0110112	0.253645	0.115886	0.459475	1.00962	0	0	0.0562644	0.0750399	1	0.066	0.2445	23	30	0.193438	0.341383
2020	789	120.324	1.52468	75.3	0.333333	2.19722	789	0.145108	0.147752	23.4406	0.382607	0.0052843	0.256088	0.0999599	0.478034	0.914974	0	0	0.0468915	0.105537	1	0.0539	0.1997	24	30	0.194446	0.345117
2021	789	117.76	1.36846	80.24	0.333333	2.19722	789	0.132387	0.107481	23.5814	0.374623	0.0048825	0.263111	0.133735	0.475616	0.861668	0	0	0.0689579	0.0961087	1	0.0541	0.2755	25	30	0.194429	0.3388
2012	790	127.808	2.41863	74.51	0.333333	2.19722	790	0.0359299	-0.0509256	20.631	0.401343	0	0.194639	0.0526177	0.274487	0.466619	0	0	0.352081	0.155387	0	0.5621	0.6736	25	27	0.229073	0.300772
2013	790	133.953	3.61082	68.54	0.375	2.07944	790	0.0494777	0.0344431	20.735	0.421391	0	0.161563	0.133118	0.251676	0.547187	0	0	0.377887	0.178898	0	0.5109	0.2604	26	27	0.230352	0.311103
2014	790	128.533	3.84362	60.1	0.428571	1.94591	790	0.0622026	-0.0172967	20.7839	0.404916	0	0.134575	-0.197007	0.256739	0.440354	0	0	0.323119	0.150132	0	0.3187	0.2695	27	27	0.235157	0.310875
2015	790	117.678	7.64593	56.99	0.428571	1.94591	790	-0.0404041	-0.0653735	20.6462	0.369928	0	0.158976	-0.122875	0.372795	0.420248	0	0	0.364927	0.100565	0	0.3225	0.4878	28	27	0.235063	0.305418
2016	790	123.544	6.0381	69.11	0.333333	2.19722	790	0.0756139	0.047286	20.8104	0.38971	0	0.186149	0.241484	0.298375	0.425763	0	0	0.363659	0.147542	0	0.3622	0.3828	29	27	0.23407	0.308042
2017	790	116.236	3.23283	77.15	0.333333	2.19722	790	0.129457	-0.0229377	21.0055	0.367401	0	0.339098	0.0273902	0.214298	0.380036	0	0	0.324925	0.0835994	0	0.2813	0.3584	30	27	0.236093	0.308652
2018	790	72.7588	2.22757	66.9	0.333333	2.19722	790	0.0287512	0.0993783	20.804	0.229271	0	0.324093	0.0718654	0.231873	0.629374	0	0	0.319275	0.11736	0	0.2006	0.5343	31	27	0.23811	0.304255
2019	790	71.8329	2.80693	72.28	0.333333	2.19722	790	0.0541349	0.0571168	20.853	0.226426	0	0.357752	0.176697	0.171937	0.644616	0	0	0.232829	0.117678	0	0.2079	0.5096	32	27	0.237927	0.304872
2020	790	63.4265	2.71717	78.46	0.333333	2.30259	790	0.0328209	0.0118383	20.8543	0.199611	0	0.374894	0.0187387	0.165532	0.640333	0	0	0.223295	0.0979788	0	0.2652	0.401	33	27	0.236495	0.307588
2021	790	79.529	4.13752	84.25	0.333333	2.19722	790	0.0532408	-0.0425617	20.9912	0.25063	0	0.233031	0.244973	0.213749	0.550715	0	0	0.222263	0.0943956	0	0.4023	0.4037	34	27	0.233068	0.30752
2012	792	185.841	7.50486	48.41	0.363636	2.3979	792	0.0648427	0.0350418	24.4714	0.583211	0.237696	0.0636232	0.220322	0.230041	0.161901	0	0	0.0861558	0.0761467	1	0.3012	0.0799	16	26	0.52463	0.540281
2013	792	211.783	4.87623	66.02	0.363636	2.3979	792	0.0198165	0.0024895	24.7085	0.665331	0.237696	0.0532981	-0.021308	0.240488	0.123414	0	0	0.0443889	0.0865463	1	0.3512	0.233	17	26	0.522778	0.534611
2014	792	227.564	6.17357	48.38	0.363636	2.3979	792	0.0196082	0.0199656	24.9413	0.716052	0.237696	0.0566533	0.293998	0.315173	0.132654	0	0	0.0338791	0.0861401	1	0.3883	0.3037	18	26	0.521404	0.531993
2015	792	220.846	8.33732	79.17	0.363636	2.3979	792	0.0067428	0.0093301	25.1142	0.696674	0.237696	0.118865	0.0389388	0.359789	0.122451	0	0	0.0171593	0.0808477	1	0.453	0.573	19	26	0.519007	0.522019
2016	792	216.087	6.32234	40.09	0.363636	2.3979	792	0.0025268	0.0244595	25.1414	0.682064	0.237696	0.0771423	-0.0476083	0.458796	0.123308	0	0	0.0252402	0.085644	1	0.3961	0.4655	20	26	0.521115	0.526
2017	792	231.79	6.86953	32.56	0.363636	2.3979	792	-0.0520321	0.0184221	25.1351	0.730204	0.237696	0.0823814	0.128835	0.661882	0.148298	0	0	0.0334291	0.0877933	1	0.3795	0.419	21	26	0.52173	0.527722
2018	792	238.149	3.70074	31.39	0.363636	2.3979	792	-0.0480091	0.0953031	25.0407	0.749489	0.218132	0.053158	0.529115	0.678799	0.266952	0	0	0.0132478	0.111366	1	0.2726	0.28	22	26	0.525689	0.53287
2019	792	290.829	4.53295	49.28	0.4	2.30259	792	-0.276277	0.123762	23.8382	0.903743	0.237696	0.0684394	-0.002267	0.383135	0.673124	0	0	0.02658	0.163469	1	0.2763	0.2605	23	26	0.525552	0.533593
2020	792	279.974	8.39127	74.02	0.444444	2.19722	792	0.099957	-0.0224975	23.7245	0.738153	0.155349	0.11138	-0.214739	0.419602	0.539709	0	0	0.0456886	0.103415	1	0.5983	0.252	24	26	0.513626	0.533907
2021	792	175.273	32.0646	23.76	0.384615	2.56495	792	0.20665	0.188757	23.9528	0.538919	0.0943593	0.268571	0.0543706	0.357926	0.496665	0	0	0.151307	0.0667026	1	0.2847	0.3524	25	26	0.525241	0.530189
2012	795	255.77	1.28437	87.63	0.333333	2.19722	795	0.0079256	0.0346587	21.2959	0.784707	0	0.238852	0.0287467	0.185253	0.599009	0	0	0.259481	0.237132	0	0.3556	0.6981	16	30	0.268528	0.324321
2013	795	290.829	0.977329	79.11	0.333333	2.19722	795	-0.103778	-0.0902175	21.151	0.854923	0	0.269889	-0.36944	0.207649	0.495386	0	0	0.227597	0.142891	0	0.2971	0.4866	17	30	0.269536	0.327967
2014	795	182.863	1.47548	75.94	0.5	1.79176	795	0.0059056	0.0065567	21.325	0.572082	0	0.447088	-0.123111	0.199139	0.375138	0	0	0.151359	0.167313	0	0.3237	0.5195	18	30	0.269078	0.3274
2015	795	122.219	2.97763	82.65	0.333333	2.19722	795	-0.0307936	-0.101438	21.3791	0.382267	0	0.224061	0.445706	0.318503	0.480368	0	0	0.204004	0.124916	0	0.2233	0.4084	19	30	0.270809	0.329315
2016	795	66.4159	3.12135	87.3	0.333333	2.19722	795	0.012427	0.0558623	21.6495	0.20797	0	0.319494	0.465252	0.296886	0.52431	0	0	0.213453	0.121421	0	0.1489	0.3271	20	30	0.272091	0.330717
2017	795	63.7444	3.05823	90.22	0.333333	2.19722	795	0.0393977	0.037639	21.6884	0.199601	0	0.266001	0.124798	0.281248	0.706109	0	0	0.208375	0.102225	0	0.1354	0.2969	21	30	0.272324	0.331238
2018	795	70.9367	1.78127	89.96	0.333333	2.19722	795	0.0424591	0.0142521	21.7725	0.222516	0	0.134574	0.149712	0.255799	0.838779	0	0	0.232599	0.129329	0	0.1875	0.222	22	30	0.271426	0.332529
2019	795	98.0678	3.00482	0	0.375	2.07944	795	0.0425644	0.0775266	21.9609	0.309282	0	0.171959	0.17686	0.22146	0.654076	0	0	0.240974	0.170258	0	0.2036	0.2761	23	30	0.271148	0.331597
2020	795	123.454	2.70379	0	0.428571	1.94591	795	0.0187808	0.0354845	22.096	0.3901	0	0.233366	0.0352107	0.211644	0.733116	0	0	0.21215	0.174923	0	0.1933	0.3527	24	30	0.271326	0.330276
2021	795	137.963	4.19924	94.48	0.428571	1.94591	795	0.021868	-0.0289543	22.2224	0.436169	0	0.109714	0.445506	0.183457	0.79917	0	0	0.232767	0.266392	0	0.1739	0.3405	25	30	0.27166	0.330486
2009	799	160.085	0.517635	0	0.333333	2.19722	799	0.0476595	-7.64e-05	20.9242	0.444986	0.0027311	0.115156	0.117588	0.325134	0.357293	0	0	0.0268217	0.0264694	1	0.2059	0.4355	13	15	0.35943	0.43747
2012	799	87.0412	2.21441	38.98	0.333333	2.19722	799	0.194527	0.0857012	21.6566	0.256357	0	0.361484	0.717695	0.200334	0.729523	0	0	0.0021596	0.0255543	1	0.4539	0.3624	16	15	0.33463	0.44478
2013	799	63.4548	0.377237	52.71	0.333333	2.19722	799	-0.0178191	-0.145629	21.5013	0.179146	0	0.213104	-0.496512	0.306629	0.222428	0	0	0.011156	0.0469778	1	0.4601	0.324	17	15	0.33401	0.44862
2014	799	70.8174	0.430346	47.54	0.333333	2.19722	799	-0.0492008	-0.031161	21.4685	0.200932	0	0.133861	-0.432567	0.318773	0.200235	0	0	0.0325511	0.0229231	1	0.399	0.3116	18	15	0.34012	0.44986
2015	799	79.1527	0.748999	19.3	0.428571	1.94591	799	0.0325417	0.101126	21.5479	0.229366	0	0.188515	0.547624	0.33547	0.294332	0	0	0.0220705	0.0383028	1	0.3294	0.3339	19	15	0.34708	0.44763
2016	799	73.9729	1.00668	12.96	0.333333	2.19722	799	0.0410972	0.0928957	21.5823	0.214326	0	0.149328	0.0891948	0.296659	0.307059	0	0	0.0227361	0.0299415	1	0.2755	0.4378	20	15	0.35247	0.43724
2017	799	72.3717	1.68529	0.12	0.333333	2.19722	799	0.0685217	0.0885701	21.6561	0.210903	0	0.154092	0.34127	0.236685	0.368088	0	0	0.0445254	0.0221488	1	0.2149	0.5653	21	15	0.35853	0.42449
2018	799	81.0639	0.560168	3.83	0.333333	2.19722	799	0.0775871	0.0739557	21.7776	0.24056	0	0.366553	0.351294	0.23869	0.401225	0	0	0.0855469	0.0308662	1	0.3144	0.5473	22	15	0.34858	0.42629
2019	799	82.6978	2.51438	25.25	0.333333	2.19722	799	0.0927638	0.11829	21.8953	0.247207	0	0.421611	0.273842	0.197424	0.469995	0	0	0.063269	0.0373195	1	0.3487	0.603	23	15	0.34515	0.42072
2020	799	111.18	14.3803	14.57	0.333333	2.19722	799	0.113352	0.21908	22.1904	0.341222	0	0.506203	0.207863	0.137898	0.518012	0	0	0.0901937	0.0363274	1	0.4232	0.4686	24	15	0.3377	0.43416
2021	799	132.89	19.8879	0	0.333333	2.19722	799	0.148636	0.249845	22.5169	0.413736	0	0.561153	0.869685	0.111384	0.679136	0	0	0.0831493	0.049552	1	0.3752	0.4208	25	15	0.3425	0.43894
2010	800	160.119	-0.210493	46.98	0.375	2.07944	800	0.107428	0.132564	23.5954	0.504913	0	0.247612	0.346587	0.184878	1.85577	1	0	0.396413	0.32765	1	0.0568	0.5009	14	36	0.524603	0.275144
2011	800	153.875	-0.74754	58.54	0.375	2.07944	800	0.0100288	-0.0343843	23.513	0.486026	0	0.161462	-0.126008	0.24181	1.64091	1	0	0.327256	0.249534	1	0.0435	0.4961	15	36	0.525019	0.275294
2012	800	169.294	-0.787073	61.21	0.375	2.07944	800	-0.0461206	0.0925246	23.5154	0.53414	0	0.143955	-0.283829	0.26918	1.23721	1	0	0.227073	0.283128	1	0.0478	0.4284	16	36	0.524884	0.277409
2013	800	187.168	-0.520041	58.83	0.375	2.07944	800	0.0490243	0.0661384	23.7713	0.591795	0	0.111783	0.268987	0.327707	1.05415	1	0	0.331644	0.379361	1	0.0411	0.3488	17	36	0.525094	0.279897
2014	800	184.79	-0.27837	11.58	0.375	2.07944	800	0.0065529	0.0139165	23.7637	0.584147	0	0.0972231	0.14093	0.341873	1.31372	1	0	0.292386	0.346087	1	0.0566	0.3415	18	36	0.524609	0.280125
2015	800	163.11	-0.186625	14.11	0.375	2.07944	800	0.0033579	0.0465431	23.6158	0.515193	0	0.129308	-0.243329	0.36131	1.22327	1	0	0.260781	0.26178	1	0.0628	0.289	19	36	0.524416	0.281766
2016	800	188.98	-0.596869	70.07	0.5	1.79176	800	-0.0526402	0.0297994	23.6703	0.597165	0	0.14981	-0.137921	0.297003	0.961433	1	0	0.336411	0.337125	1	0.0587	0.3105	20	36	0.524544	0.281094
2017	800	179.854	-0.605074	83.58	0.375	2.07944	800	0.0132686	0.123587	23.6405	0.571607	0	0.178344	0.236076	0.262798	1.26627	1	0	0.372271	0.350144	1	0.0856	0.3371	21	36	0.523703	0.280263
2018	800	178.219	-0.913875	93.91	0.375	2.07944	800	0.0147895	0.0045733	23.6479	0.563353	0	0.195093	-0.0650132	0.265786	1.11429	1	0	0.364336	0.3675	1	0.1245	0.3165	22	36	0.522487	0.280906
2019	800	185.65	-0.664	90.05	0.375	2.07944	800	0.0019476	0.106757	23.7016	0.587124	0	0.280357	0.0838358	0.26334	1.30909	1	0	0.0671137	0.421703	1	0.1968	0.3079	23	36	0.520228	0.281175
2020	800	194.119	1.05992	85.07	0.333333	2.30259	800	0.0411072	-0.0121497	24.8859	0.617661	0	0.361552	2.15751	0.16713	1.50761	1	0	0.0180766	0.298789	1	0.0695	0.2829	24	36	0.524206	0.281956
2021	800	195.657	0.785589	78.26	0.333333	2.19722	800	0.0558991	0.217916	24.9684	0.623853	0	0.509368	-0.13133	0.172134	1.23066	1	0	0.0185281	0.396004	1	0.0875	0.1795	25	36	0.523644	0.285187
2009	801	234.786	0.234271	0	0.428571	1.94591	801	0.0067213	0.0215644	20.1517	0.716564	0	0.264957	-0.268054	0.102901	0.698538	0	0	0.224766	0.433927	1	0.6784	0.6827	19	39	0.414838	0.365403
2012	801	160.479	0.934002	93.01	0.428571	1.94591	801	0.0240647	-0.0574825	21.7659	0.506198	0	0.291404	0.233587	0.080751	0.826717	0	0	0.385851	0.251145	1	0.3771	0.2339	22	39	0.417821	0.369847
2013	801	170.866	1.55954	88.98	0.428571	1.94591	801	0.0236966	0.0139674	21.883	0.539606	0	0.335318	-0.10375	0.0756772	0.700756	0	0	0.385259	0.221085	1	0.3015	0.1509	23	39	0.418569	0.370668
2014	801	153.011	2.64895	80.5	0.428571	1.94591	801	0.0261456	0.0284491	21.8185	0.482847	0	0.2719	-0.0939301	0.0764617	0.728311	0	0	0.415215	0.214697	1	0.2744	0.136	24	39	0.418838	0.370816
2015	801	163.491	5.68608	58.26	0.428571	1.94591	801	0.0490632	0.034545	22.283	0.517891	0	0.20747	0.489756	0.101046	0.682489	0	0	0.441916	0.295476	1	0.3144	0.164	25	39	0.418442	0.370539
2016	801	168.115	3.79661	59.63	0.428571	1.94591	801	0.0389409	0.0125475	22.3542	0.532695	0	0.19573	0.17412	0.0875022	0.708876	0	0	0.483589	0.292684	1	0.2062	0.1758	26	39	0.419513	0.370422
2017	801	166.235	1.87783	47.36	0.428571	1.94591	801	0.000163	-0.0346278	22.3318	0.526438	0	0.149851	-0.19168	0.0828667	0.657756	0	0	0.483589	0.286045	1	0.2546	0.0904	27	39	0.419034	0.371267
2018	801	173.812	1.33464	54.18	0.428571	1.94591	801	0.0167378	0.0147632	22.412	0.550798	0.0092381	0.157611	0.198979	0.0702466	0.659588	0	0	0.483589	0.302447	1	0.2653	0.1428	28	39	0.418928	0.370748
2019	801	174.842	1.75278	61.14	0.571429	1.60944	801	0.0046224	0.0308193	22.4216	0.554059	0	0.221095	-0.212388	0.0655423	0.59624	0	0	0.444714	0.271971	1	0.3269	0.1645	29	39	0.418318	0.370534
2020	801	139.427	2.06151	73.48	0.428571	1.94591	801	0.0201078	0.0720468	22.3377	0.44197	0	0.327031	0.104042	0.0594444	0.711567	0	0	0.385324	0.257032	1	0.3603	0.1292	30	39	0.417987	0.370883
2021	801	145.731	3.39019	77.76	0.5	1.79176	801	0.0329914	0.0592791	22.4243	0.462158	0.023753	0.33264	0.0739689	0.0617681	0.699504	0	0	0.332814	0.298064	1	0.4169	0.1466	31	39	0.417427	0.370711
2012	806	186.671	-1.90863	47.11	0.5	1.79176	806	0.0122599	0.143704	21.4702	0.589718	0.140476	0.161054	-0.0002823	0.347538	0.285766	0	0	0.230793	0.107228	0	0.3817	0.2912	20	38	0.334533	0.268133
2013	806	185.675	-2.05778	50.31	0.5	1.79176	806	0.0059392	0.0307382	21.4571	0.586284	0.0835128	0.134201	-0.180955	0.33296	0.24974	0	0	0.245377	0.13009	0	0.3968	0.2903	21	38	0.332856	0.268233
2014	806	195.438	-5.24415	53.88	0.428571	1.94591	806	0.0104311	0.0224173	21.5139	0.617742	0.0290105	0.187633	0.0227617	0.27609	0.249224	0	0	0.248622	0.205563	0	0.4413	0.2519	22	38	0.327911	0.2725
2015	806	73.8669	-18.6595	43.59	0.428571	1.94591	806	0.0379968	-0.0361786	21.7165	0.234055	0	0.238632	0.0379491	0.212771	0.231557	0	0	0.219198	0.10731	0	0.333	0.2529	23	38	0.339944	0.272389
2016	806	84.5697	-16.9167	58.34	0.428571	1.94591	806	0.0056894	0.029934	21.7833	0.268357	0.0103931	0.200414	0.44722	0.264113	0.321529	0	0	0.201585	0.104264	0	0.5568	0.3495	24	38	0.315078	0.261656
2017	806	111.209	-11.499	60.05	0.428571	1.94591	806	0.0041464	-0.0199524	21.9362	0.352813	0.112986	0.141163	-0.1319	0.246746	0.221032	0	0	0.23814	0.087775	0	0.4941	0.282	25	38	0.322044	0.269156
2018	806	138.916	-4.1618	43.72	0.428571	1.94591	806	-0.276277	-0.145629	21.6324	0.439746	0	0.116322	-0.272021	0.1772	0.315181	0	0	0.248824	0.107069	0	0.1709	0.2171	26	38	0.357955	0.276367
2019	806	279.228	-2.43413	49.24	0.428571	1.94591	806	-0.276277	0.0367648	21.265	0.903743	0.0349027	0.113061	0.0265078	0.238249	0.384084	0	0	0.286177	0.197659	0	0.1712	0.2837	27	38	0.357922	0.268967
2020	806	290.829	-1.80492	59.22	0.428571	1.94591	806	0.029181	0.0210141	21.4778	0.903743	0.0277436	0.101003	0.415306	0.184763	0.360612	0	0	0.240621	0.142991	0	0.2575	0.2234	28	38	0.348333	0.275667
2021	806	290.829	-2.85005	56.39	0.428571	1.94591	806	-0.276277	-0.0157006	21.275	0.903743	0	0.0957829	0.0344404	0.21431	0.495004	0	0	0.349284	0.150324	0	0.1892	0.2624	29	38	0.355922	0.271333
2009	807	170.642	1.68902	0	0.384615	2.56495	807	0.0063816	0.0543644	22.9943	0.535545	0.164092	0.19241	-0.154428	0.394059	0.620907	1	0	0.0021306	0.157393	1	0.5173	0.5976	12	32	0.398061	0.459692
2011	807	211.899	1.09732	0	0.363636	2.3979	807	0.008078	0.0586095	23.4231	0.66536	0.237696	0.159265	0.0928689	0.282135	0.586148	1	0	0.0021306	0.0806335	1	0.5681	0.9132	14	32	0.397267	0.454761
2012	807	234.18	1.13474	0	0.363636	2.3979	807	0.0015357	0.0508062	23.6581	0.734207	0.237696	0.084223	0.335568	0.515199	0.567949	1	0	0.0173883	0.0924794	1	0.5035	0.5109	15	32	0.398277	0.461047
2013	807	244.307	0.934793	0	0.363636	2.3979	807	-0.0047977	0.10101	23.8573	0.764156	0.180673	0.0603535	0.396081	0.587451	0.665555	1	0	0.0252645	0.132456	1	0.3436	0.5626	16	32	0.400775	0.460239
2014	807	259.204	1.16147	0	0.444444	2.19722	807	-0.0295615	0.0120934	23.9181	0.807475	0.196616	0.0815533	0.278999	0.614892	0.82717	1	0	0.0212955	0.173435	1	0.2961	0.5141	17	32	0.401517	0.460997
2015	807	245.393	1.51957	23.72	0.363636	2.3979	807	-0.0149765	0.105052	24.1002	0.773096	0.110549	0.124329	-0.169723	0.628958	0.652011	1	0	0.0278077	0.238391	1	0.441	0.6999	18	32	0.399253	0.458094
2016	807	218.338	1.78458	33.06	0.363636	2.3979	807	0.0064752	0.0285445	24.1867	0.690959	0.0722035	0.146867	-0.0194927	0.615391	0.564784	1	0	0.0219397	0.206652	1	0.3694	0.5552	19	32	0.400372	0.460355
2017	807	219.739	2.42384	48.64	0.363636	2.3979	807	0.0199733	0.0566429	24.3034	0.695278	0.111071	0.129809	0.42376	0.580119	0.625376	1	0	0.0211755	0.199938	1	0.3824	0.5142	20	32	0.400169	0.460995
2018	807	238.967	1.27389	0	0.363636	2.3979	807	-0.0465248	0.0089902	24.3482	0.754381	0.106975	0.130435	-0.0199093	0.61256	0.576204	1	0	0.0136648	0.175573	1	0.3182	0.615	21	32	0.401172	0.45942
2019	807	215.738	1.50207	66.49	0.363636	2.3979	807	0.013775	0.0930766	24.4016	0.682323	0.118778	0.111147	0.11961	0.658	0.572717	1	0	0.0060035	0.181035	1	0.4025	0.6045	22	32	0.399855	0.459584
2020	807	210.091	2.20761	75.33	0.363636	2.3979	807	0.0300787	0.12143	24.4373	0.664574	0.228132	0.0404893	0.217821	0.678799	0.68526	1	0	0.0039645	0.228252	1	0.4313	0.464	23	32	0.399405	0.46178
2021	807	141.055	3.26227	24.31	0.4	2.30259	807	0.111328	0.183989	24.3566	0.447359	0.176204	0.0536316	0.409011	0.678799	0.844851	1	0	0.002679	0.136312	1	0.3602	0.7638	24	32	0.400516	0.457095
2009	810	177.495	0.0588907	82.88	0.333333	2.19722	810	0.032908	0.0854687	20.7733	0.514704	0	0.0380203	0.10496	0.601369	0.913277	0	0	0.0706945	0.101112	1	0.1574	0.5731	8	39	0.419996	0.366488
2010	810	163.876	0.153074	78.98	0.333333	1.60944	810	0.0825312	0.0877469	20.8676	0.481451	0	0.0626696	0.214109	0.552302	0.986984	0	0	0.0883848	0.105822	1	0.1434	0.6	9	39	0.420135	0.366222
2011	810	170.507	0.15966	85.63	0.333333	2.19722	810	0.0577518	0.0635109	20.9873	0.504915	0	0.105556	0.118576	0.460736	0.981567	0	0	0.142197	0.0515476	1	0.194	0.667	10	39	0.419634	0.365558
2012	810	149.566	-0.0379272	82.98	0.333333	2.19722	810	0.015871	0.114559	20.8457	0.436865	0	0.0505743	-0.0908155	0.61584	1.04597	0	0	0.148742	0.0354056	1	0.2231	0.6549	11	39	0.419345	0.365678
2013	810	139.67	0.136608	86	0.333333	2.19722	810	0.0149216	0.105189	20.8112	0.405774	0	0.0383276	-0.0081936	0.594779	1.11038	0	0	0.148684	0.0685665	1	0.1991	0.5095	12	39	0.419583	0.367118
2014	810	154.887	1.77197	79.64	0.333333	2.19722	810	0.0984734	0.0547235	22.0867	0.48494	0.0383652	0.258241	2.12157	0.0319487	0.886261	0	0	0.483589	0.351825	1	0.3641	0.3845	13	39	0.417949	0.368356
2015	810	176.258	2.9182	77.24	0.333333	2.19722	810	0.0783058	0.0840847	22.3851	0.553312	0.0131483	0.117981	0.173118	0.0393777	0.849195	0	0	0.476661	0.36166	1	0.2272	0.2533	14	39	0.419305	0.369654
2016	810	186.278	3.40206	73.32	0.333333	2.19722	810	0.0800827	0.0671288	22.6075	0.586625	0.0186501	0.241993	0.442877	0.13179	1.04401	0	0	0.409378	0.308737	1	0.1629	0.2577	15	39	0.419942	0.369611
2017	810	201.95	1.5955	73.53	0.333333	2.19722	810	0.0125704	-0.0774778	22.7484	0.635543	0.0257933	0.123239	0.224008	0.118587	0.954696	0	0	0.483589	0.370115	1	0.2635	0.2624	16	39	0.418946	0.369564
2018	810	199.199	1.22192	84.73	0.333333	2.19722	810	0.0378683	-0.0092899	22.8454	0.628159	0.0001714	0.119524	0.0699965	0.127722	1.00572	0	0	0.483589	0.415602	1	0.3499	0.3017	17	39	0.41809	0.369175
2019	810	199.165	2.92778	82.8	0.333333	2.19722	810	0.058472	0.005762	23.0786	0.629257	0.0001318	0.210481	0.145957	0.113085	0.902131	0	0	0.483589	0.309401	1	0.234	0.1737	18	39	0.419238	0.370443
2020	810	183.096	1.86301	83.52	0.333333	2.19722	810	0.0345461	0.238671	23.0506	0.57973	0.0001154	0.338144	-0.0435964	0.106111	1.05806	0	0	0.358231	0.294382	1	0.1901	0.1798	19	39	0.419672	0.370382
2021	810	187.363	2.36501	84.39	0.333333	2.19722	810	0.0370463	0.0169652	23.1389	0.592888	7.5e-05	0.319416	0.274895	0.0951892	1.05171	0	0	0.325627	0.308952	1	0.1901	0.1795	20	39	0.419672	0.370385
2009	811	190.287	0.44879	57.93	0.333333	2.19722	811	0.0435404	0.0989877	21.1746	0.590626	0.07641	0.319906	-0.145066	0.289284	0.754343	0	0	0.131274	0.199995	1	0.074	0.1558	21	34	0.244839	0.288983
2012	811	137.942	0.551162	50.9	0.333333	2.19722	811	0.0636578	0.0669631	21.5299	0.432979	0.0580286	0.503135	-0.105521	0.172532	0.727033	0	0	0.106588	0.145004	1	0.0755	0.093	24	34	0.244819	0.28982
2014	811	131.311	1.10053	50.05	0.375	2.07944	811	0.0780556	0.0586991	21.7937	0.412951	0	0.462309	0.106623	0.150676	0.626884	0	0	0.140286	0.163023	1	0.1882	0.0929	26	34	0.243317	0.289821
2015	811	168.839	1.63949	59.78	0.333333	2.19722	811	0.0742216	0.0655651	22.2086	0.528854	0.0023017	0.259219	0.696958	0.205314	0.691539	0	0	0.174829	0.16063	1	0.1469	0.1443	27	34	0.243867	0.289136
2016	811	173.289	1.58849	62.28	0.333333	2.19722	811	0.0606844	0.0500386	22.3865	0.545409	0.096111	0.304449	0.0535763	0.182609	0.558793	0	0	0.186863	0.173252	1	0.1164	0.1479	28	34	0.244274	0.289088
2017	811	154.274	1.21247	64.78	0.333333	2.19722	811	0.059577	0.0137205	22.4387	0.48694	0.12336	0.295096	0.142037	0.169629	0.646258	0	0	0.228982	0.182256	1	0.1264	0.1079	29	34	0.244141	0.289621
2018	811	161.263	0.730301	62.12	0.333333	2.19722	811	0.0498937	0.0517354	22.5235	0.509518	0.0005402	0.273494	0.0447159	0.157721	0.661038	0	0	0.231082	0.210891	1	0.1101	0.0852	30	34	0.244358	0.289924
2019	811	146.972	1.23489	0	0.333333	2.19722	811	0.0630621	0.0516826	22.7291	0.465657	0.0687299	0.301413	0.0594456	0.13035	0.543113	0	0	0.190269	0.188465	1	0.089	0.0779	31	34	0.244639	0.290021
2020	811	142.825	1.58643	59.71	0.333333	2.3979	811	0.0283932	0.0646215	22.8257	0.452985	0.0355691	0.311474	0.0582911	0.139683	0.539265	0	0	0.128567	0.169673	1	0.071	0.079	32	34	0.244879	0.290007
2021	811	156.738	2.93773	58.92	0.333333	2.19722	811	0.0318392	0.046641	23.0121	0.497587	0.0394842	0.301042	0.331374	0.131046	0.527442	0	0	0.149355	0.206536	1	0.0669	0.1022	33	34	0.244934	0.289697
2012	812	100.532	2.101	85.42	0.333333	2.19722	812	0.0790349	0.0098583	21.0404	0.31394	0	0.183106	0.0587887	0.450505	0.482712	0	0	0.0529766	0.0831226	0	0.6813	0.4484	19	23	0.578567	0.335167
2013	812	105.641	2.13786	88.39	0.333333	2.19722	812	0.0644156	0.0594436	21.1477	0.330815	0	0.191894	0.112307	0.431025	0.401672	0	0	0.0741701	0.0643992	0	0.7229	0.3455	20	23	0.573944	0.3466
2014	812	123.218	3.21907	80.84	0.333333	2.19722	812	0.0566595	0.0588304	21.2905	0.387321	0	0.26492	-0.075002	0.398745	0.367814	0	0	0.0515356	0.045978	0	0.6695	0.3095	21	23	0.579878	0.3506
2015	812	137.294	5.69273	89.54	0.333333	2.19722	812	0.0242363	0.0789397	21.3946	0.432356	0	0.208188	-0.103707	0.373471	0.374253	0	0	0.0463602	0.0759109	0	0.5933	0.3155	22	23	0.588345	0.349933
2016	812	117.134	5.56168	82.52	0.333333	2.19722	812	0.0320582	0.0941949	21.3086	0.368412	0.0088966	0.242003	0.881304	0.435975	0.441846	0	0	0.0570507	0.100025	0	0.3711	0.3318	23	23	0.613033	0.348122
2017	812	133.56	3.81419	97.72	0.333333	2.19722	812	0.0208032	0.0800038	21.6116	0.421325	0.0462928	0.202143	-0.221441	0.366624	0.293635	0	0	0.0667409	0.103161	0	0.5375	0.3584	24	23	0.594545	0.345167
2018	812	146.466	2.88531	96.37	0.333333	2.19722	812	0.0090855	0.0522829	21.6809	0.462054	0.0586102	0.149657	0.26112	0.372039	0.354342	0	0	0.0791323	0.115057	0	0.5668	0.2545	25	23	0.591289	0.356711
2019	812	165.148	2.77272	96.09	0.333333	2.19722	812	0.0110903	0.0377602	21.8199	0.521175	0.096129	0.156568	-0.0645187	0.422495	0.306509	0	0	0.0535935	0.10263	0	0.6037	0.3737	26	23	0.587189	0.343467
2020	812	154.519	2.9979	87.08	0.333333	2.19722	812	0.0074231	0.047722	21.9032	0.488314	0.0630639	0.115206	0.014279	0.429327	0.287939	0	0	0.0572384	0.069934	0	0.616	0.3297	27	23	0.585822	0.348356
2021	812	171.517	7.05118	87.04	0.333333	2.19722	812	0.0091366	0.0701705	22.0445	0.542674	0.0678543	0.143271	0.386562	0.374908	0.329395	0	0	0.0508916	0.140784	0	0.5263	0.3979	28	23	0.595789	0.340778
2012	813	100.627	0.384625	56.42	0.4	2.30259	813	-0.023168	0.0277612	20.2036	0.301876	0.0578691	0.0783194	-0.144476	0.29373	0.457179	0	0	0.0630747	0.0467415	1	0.42	0.1679	32	27	0.4547	0.575522
2013	813	88.9216	0.375785	52.74	0.333333	2.19722	813	0.0404817	0.0897578	21.3654	0.258076	0.107283	0.0283877	1.21207	0.678799	0.373795	0	0	0.0137079	0.0328443	1	0.4781	0.3698	33	27	0.448244	0.553089
2014	813	115.228	0.475315	58.19	0.333333	2.19722	813	0.0252551	0.0671673	21.4322	0.334566	0.0605695	0.0738469	-0.0172249	0.678799	0.311565	0	0	0.0200383	0.0278858	1	0.581	0.5748	34	27	0.436811	0.530311
2015	813	104.452	0.783566	47.97	0.333333	2.19722	813	0.0152527	0.0633352	21.4025	0.303912	0	0.075347	-0.0868815	0.678799	0.280345	0	0	0.0103014	0.0292836	1	0.4984	0.2311	35	27	0.445989	0.5685
2016	813	17.9483	4.15352	99.96	0.333333	2.19722	813	0.167866	0.0668095	22.0911	0.0517698	0	0.429877	1.82513	0.0639671	0.291	0	0	0.306398	0.0146619	1	0.9481	0.6794	36	27	0.396022	0.518689
2017	813	36.5131	3.718	99.98	0.333333	2.19722	813	0.15476	0.0748469	22.3601	0.115503	0	0.375161	0.538667	0.0995634	0.294839	0	0	0.38415	0.0149112	1	0.4053	0.7103	37	27	0.456333	0.515256
2018	813	34.1753	3.94966	99.98	0.333333	2.19722	813	0.15714	0.0641344	22.5019	0.108104	0	0.31194	0.482158	0.103337	0.54322	0	0	0.41562	0.0096289	1	0.2712	0.5993	37	27	0.471233	0.527589
2019	813	17.9483	2.61069	99.92	0.333333	2.19722	813	0.056632	0.249845	22.5029	0.053334	0	0.627994	-0.460632	0.105172	0.551548	0	0	0.155529	0.0072917	1	0.1372	0.6992	37	27	0.486122	0.516489
2020	813	21.9895	1.74894	91.5	0.333333	2.19722	813	0.0427602	0.129314	22.5795	0.0697509	0	0.605082	-0.457529	0.114238	0.261034	0	0	0.0591177	0.0083746	1	0.39	0.5993	37	27	0.458033	0.527589
2021	813	17.9483	1.58215	90.79	0.333333	2.19722	813	-0.0166495	0.0073398	22.4773	0.0533145	0	0.407015	-0.237196	0.209466	0.142057	0	0	0.0640096	0.0072917	1	0.383	0.7165	37	27	0.458811	0.514567
2012	815	259.853	0.893001	70.09	0.333333	2.19722	815	0.0080285	-0.0164474	21.8658	0.78081	0.0740125	0.127402	0.19386	0.467689	0.279842	0	0	0.0483911	0.123054	1	0.2587	0.296	15	22	0.426344	0.404711
2013	815	243.011	0.876878	41.35	0.333333	2.19722	815	-0.0976332	-0.118417	21.6284	0.819634	0.0825122	0.0283877	-0.496512	0.533856	0.162781	0	0	0.0421659	0.0972413	1	0.4549	0.336	16	22	0.404544	0.400267
2014	815	290.829	1.35413	69.44	0.333333	2.19722	815	-0.276277	-0.0406613	21.1327	0.903743	0.114215	0.0283877	0.124421	0.376195	0.44629	0	0	0.0753528	0.107342	1	0.4372	0.3678	17	22	0.406511	0.396733
2015	815	290.829	4.41438	54.11	0.333333	2.19722	815	0.105249	-0.0036753	21.0647	0.903743	0.0995066	0.0283877	-0.104985	0.377688	0.440714	0	0	0.038603	0.118388	1	0.4224	0.4589	18	22	0.408156	0.386611
2016	815	95.8887	7.34562	59.35	0.333333	2.19722	815	0.0013775	0.0307451	21.7757	0.303169	0.0377028	0.16049	0.0550579	0.274905	0.120141	0	0	0.0181101	0.102207	1	0.3795	0.4657	19	22	0.412922	0.385856
2017	815	87.9318	5.41712	66.13	0.333333	2.19722	815	0.0091452	-0.0274532	21.7521	0.277529	0.0257355	0.0693708	0.432321	0.277475	0.14298	0	0	0.024626	0.10712	1	0.4552	0.4134	20	22	0.404511	0.391667
2018	815	105.38	2.46244	70.15	0.333333	2.19722	815	0.0144702	0.0383593	21.8548	0.333628	0.0116109	0.25037	0.246507	0.274268	0.160387	0	0	0.0346099	0.149613	1	0.4557	0.3687	21	22	0.404456	0.396633
2019	815	112.423	2.46952	74.07	0.333333	2.19722	815	0.0157342	0.0275282	21.9139	0.356077	0.0018243	0.251829	-0.0046723	0.330209	0.214813	0	0	0.0276547	0.134213	1	0.395	0.3668	22	22	0.4112	0.396844
2020	815	99.1561	1.96704	82.95	0.333333	2.19722	815	0.015587	-0.0554004	21.8719	0.313294	0.0171209	0.204093	0.113269	0.324741	0.226223	0	0	0.0739538	0.094232	1	0.4377	0.4432	23	22	0.406456	0.388356
2021	815	97.9164	2.45182	76.62	0.333333	2.19722	815	-0.0052422	0.010356	21.8582	0.309574	0.0122144	0.189891	0.060425	0.298395	0.288563	0	0	0.0987445	0.0930862	1	0.3995	0.4219	24	22	0.4107	0.390722
2009	816	173.572	4.49663	75.37	0.428571	1.94591	816	0.0508671	0.0176432	21.7629	0.547798	0.0356427	0.3574	-0.0595566	0.299517	0.655273	0	0	0.129626	0.376186	0	0.1938	0.1436	19	34	0.308756	0.262666
2014	816	151.49	6.07559	75.62	0.428571	1.94591	816	0.0060029	-0.0042631	22.6881	0.479443	0.0536635	0.286892	-0.158412	0.401472	0.301729	0	0	0.0747936	0.170726	0	0.2464	0.1269	24	34	0.308485	0.262752
2015	816	136.714	8.52475	53.6	0.428571	1.94591	816	0.0006248	0.023533	22.6143	0.432806	0.0350114	0.264295	-0.195778	0.425939	0.295233	0	0	0.0823163	0.137526	0	0.2196	0.0859	25	34	0.308623	0.262963
2016	816	134.342	6.44349	39.29	0.428571	1.94591	816	-0.0254007	0.0204572	22.591	0.425401	0.0036455	0.276441	-0.0228385	0.447173	0.239186	0	0	0.0785255	0.184079	0	0.2497	0.0862	26	34	0.308468	0.262962
2017	816	140.941	3.1324	44.13	0.428571	1.94591	816	-0.0486781	-0.0042946	22.5423	0.44567	0.0061952	0.291927	-0.051272	0.457087	0.26583	0	0	0.0614324	0.157858	0	0.3485	0.1459	27	34	0.307959	0.262654
2018	816	122.946	1.36649	29.96	0.428571	1.94591	816	0.0004319	0.0019913	22.4412	0.38896	0.0046295	0.225705	-0.122068	0.446177	0.241519	0	0	0.0328505	0.163025	0	0.4546	0.1212	28	34	0.307412	0.262781
2019	816	121.783	1.33495	34.63	0.428571	1.94591	816	-0.276231	-0.0164199	22.0666	0.384459	0.0002088	0.146909	-0.0539883	0.368521	0.243081	0	0	0.0473792	0.232125	0	0.4859	0.1286	29	34	0.30725	0.262743
2020	816	107.81	3.92693	36.72	0.428571	1.94591	816	0.0205128	0.0415374	22.0288	0.340061	0.0002168	0.10159	0.204052	0.393661	0.433368	0	0	0.0487445	0.169341	0	0.4862	0.1257	30	34	0.307249	0.262758
2021	816	110.503	4.09523	39.28	0.428571	1.94591	816	0.0165676	0.0451913	22.0804	0.349025	0.0002059	0.228991	0.311316	0.377498	0.518841	0	0	0.0626266	0.223747	0	0.5544	0.1594	31	34	0.306897	0.262584
2012	818	83.0186	1.4046	92.83	0.333333	2.19722	818	0.0090492	0.0123646	21.722	0.250585	0	0.0398192	-0.0966702	0.667735	0.783321	0	0	0.0564635	0.0734727	1	0.1951	0.39	16	26	0.187063	0.460195
2013	818	97.4087	1.07011	89.6	0.333333	2.19722	818	-0.0336906	0.0338792	21.739	0.295687	0	0.0372801	-0.0112224	0.644213	0.787524	0	0	0.0723463	0.0870137	1	0.2343	0.3373	17	26	0.186151	0.461421
2014	818	78.9785	1.59121	79.48	0.333333	2.19722	818	0.0330629	0.13878	21.7049	0.238306	0	0.0757754	0.114028	0.678799	0.961862	0	0	0.0470366	0.0975573	1	0.2514	0.3463	18	26	0.185753	0.461212
2015	818	54.8992	3.37986	65.74	0.333333	2.19722	818	0.0470327	0.070393	21.6696	0.162803	0	0.0668782	-0.126385	0.678799	0.792844	0	0	0.0853804	0.0847405	1	0.1863	0.5506	19	26	0.187267	0.45646
2016	818	44.3237	4.53825	55.65	0.333333	2.19722	818	0.0418437	0.0580437	21.7037	0.129885	0	0.0933086	0.0089965	0.678799	0.923407	0	0	0.0588889	0.0551772	1	0.1678	0.5855	20	26	0.187698	0.455649
2017	818	104.704	4.71995	86.11	0.333333	2.19722	818	0.0689636	0.12598	22.0589	0.314749	0	0.0380947	0.305233	0.507371	0.856729	0	0	0.12514	0.0940511	1	0.1566	0.6787	21	26	0.187958	0.453481
2018	818	137.059	3.36779	77.86	0.333333	2.19722	818	0.12247	0.095394	22.1635	0.41607	0	0.0667631	0.124798	0.443572	0.883278	0	0	0.148416	0.119292	1	0.1452	0.6318	22	26	0.188223	0.454572
2019	818	124.641	7.20849	81.51	0.333333	2.19722	818	0.0701947	0.0494316	22.2162	0.380929	0	0.0695605	-0.0134376	0.397609	0.779786	0	0	0.188385	0.132059	1	0.1193	0.5902	23	26	0.188826	0.455539
2020	818	113.575	7.56814	77.71	0.333333	2.19722	818	0.0469388	0.0375562	22.2979	0.346245	0.0107318	0.0840601	-0.0629194	0.378372	0.600214	0	0	0.181427	0.102782	1	0.1535	0.4854	24	26	0.18803	0.457977
2021	818	95.537	13.1202	73.81	0.333333	2.19722	818	0.133554	0.137544	22.3816	0.294584	0.0291892	0.108388	0.373839	0.34191	0.838434	0	0	0.194653	0.0545004	1	0.1915	0.4663	25	26	0.187146	0.458421
2012	819	31.7987	2.75513	95.03	0.333333	2.19722	819	0.0916054	0.118964	20.3261	0.0931038	0	0.636799	0.30348	0.251667	2.29374	1	0	0.005057	0.0339388	1	0.3973	0.9132	23	25	0.508633	0.866989
2013	819	38.0562	4.3888	93.45	0.333333	2.19722	819	0.0826595	0.139926	20.4052	0.113279	0	0.592322	-0.0499182	0.224383	1.84732	1	0	0.0063918	0.0357913	1	0.6028	0.9132	24	25	0.4858	0.866989
2014	819	44.9066	4.37199	89.98	0.333333	2.19722	819	0.0470151	0.076304	20.4697	0.135365	0.0206172	0.574854	-0.240941	0.332993	1.23363	1	0	0.0042243	0.0376571	1	0.661	0.9049	25	25	0.479333	0.867911
2015	819	43.9302	11.0684	98.34	0.333333	2.19722	819	0.057582	0.0813472	20.5234	0.132886	0.0073278	0.590617	0.0146813	0.317005	1.22098	1	0	0.0068891	0.0477828	1	0.5011	0.9132	26	25	0.4971	0.866989
2016	819	45.4309	8.01968	95.37	0.333333	2.19722	819	0.0139925	0.0968593	20.5337	0.138221	0.0096698	0.646241	-0.0807529	0.27002	1.2875	1	0	0.0066139	0.0552885	1	0.4929	0.7689	27	25	0.498011	0.883022
2017	819	53.3821	3.86831	99.3	0.333333	2.19722	819	-0.0153387	0.0228083	20.5248	0.163197	0	0.622507	0.165459	0.245484	1.94495	1	0	0.0183186	0.0654669	1	0.4055	0.9024	28	25	0.507722	0.868189
2018	819	40.0144	2.62748	98.52	0.333333	2.19722	819	0.0539961	0.109911	20.5751	0.121477	0	0.659079	0.266353	0.208779	2.29374	1	0	0.0177331	0.0397427	1	0.3841	0.8963	29	25	0.5101	0.868867
2019	819	42.0485	2.51878	98.15	0.333333	2.19722	819	0.0611593	0.0485368	20.6801	0.128416	0	0.636569	-0.132079	0.195699	1.91653	1	0	0.045135	0.0288656	1	0.4619	0.8727	30	25	0.501456	0.871489
2020	819	43.1544	2.17797	0	0.333333	2.19722	819	0.0273305	0.0908336	20.7226	0.132037	0	0.536559	-0.16593	0.220449	1.61161	1	0	0.0195196	0.0397307	1	0.492	0.8118	31	25	0.498111	0.878255
2021	819	64.5855	6.47005	97.99	0.333333	2.19722	819	0.0611636	0.0454047	20.8949	0.200164	0	0.327417	0.341081	0.488577	1.79815	1	0	0.0180827	0.0968223	1	0.5764	0.8195	32	25	0.488733	0.8774
2009	820	290.829	-18.6595	22.49	0.333333	2.19722	820	-0.0856212	0.009086	21.2433	0.903743	0.140781	0.0283877	0.828209	0.678799	0.235668	0	0	0.0905834	0.182837	0	0.2869	0.5024	17	42	0.71062	0.52869
2012	820	250.297	-18.6595	20.69	0.428571	1.94591	820	0.216168	-0.145629	20.3041	0.766676	0	0.123451	-0.160366	0.605696	0.276902	0	0	0.0835015	0.0678483	0	0.7772	0.4546	20	42	0.66159	0.53347
2013	820	218.215	-18.6595	12.34	0.363636	2.3979	820	0.0233141	-0.0748202	20.3419	0.678808	0	0.104927	0.285287	0.574086	0.323337	0	0	0.0596506	0.0942606	0	0.2266	0.41	21	42	0.71665	0.53793
2014	820	214.096	-18.6595	21.33	0.4	2.30259	820	0.0032479	-0.0491644	20.35	0.666719	0	0.0615534	0.259223	0.544439	0.411511	0	0	0.0850192	0.0584309	0	0.3192	0.326	22	42	0.70739	0.54633
2015	820	199.233	-18.6595	18.76	0.4	2.30259	820	0.0164403	-0.0004192	20.362	0.622219	0	0.0526248	-0.202899	0.501073	0.36758	0	0	0.115548	0.053843	0	0.2944	0.473	23	42	0.70987	0.53163
2016	820	147.437	-18.6595	83.12	0.333333	2.30259	820	0.181916	-0.0869952	20.9019	0.484575	0.0003513	0.225441	2.15751	0.0375622	0.4282	0	0	0.483589	0.244633	0	0.9481	0.2631	24	42	0.6445	0.55262
2017	820	230.45	-18.6595	70.24	0.333333	2.19722	820	0.0385411	-0.145629	21.6597	0.719888	0.0802141	0.174623	-0.0058907	0.0319487	0.327517	0	0	0.163254	0.201525	0	0.9481	0.5938	25	42	0.6445	0.51955
2018	820	231.45	-18.6595	1.33	0.428571	1.94591	820	-0.276277	-0.0589165	21.2608	0.903743	0	0.0649642	-0.496512	0.0319487	0.0977093	0	0	0.161583	0.191342	0	0.8525	0.25	26	42	0.65406	0.55393
2019	820	290.829	-15.5471	0.01	0.375	2.07944	820	-0.276277	-0.145629	19.3716	0.903743	0	0.0802011	0.258368	0.356661	0.113546	0	0	0.29997	0.433927	0	0.9481	0.868	27	42	0.6445	0.49213
2020	820	290.829	-10.7203	0.01	0.375	2.07944	820	-0.276277	0.249845	19.3716	0.903743	0	0.138308	-0.496512	0.0319487	0.211274	0	0	0.072934	0.433927	0	0.9481	0.9132	28	42	0.6445	0.48761
2021	820	167.311	-18.6595	26.74	0.375	2.07944	820	0.216168	-0.145629	19.5714	0.569606	0	0.0950887	2.15751	0.0319487	0.115912	0	0	0.309757	0.204803	0	0.8439	0.7352	29	42	0.65492	0.50541
2009	821	48.1974	0.667418	44.92	0.571429	1.94591	821	0.0023085	0.0772447	21.0001	0.144685	0	0.258149	-0.249223	0.302219	0.346329	0	0	0.12786	0.0492205	0	0.2337	0.06895	17	35	0.474802	0.253614
2011	821	86.6878	0.205904	71.95	0.571429	1.94591	821	0.0026812	-0.0608325	21.196	0.267277	0.0249308	0.174881	0.28566	0.298465	0.308265	0	0	0.220768	0.103715	0	0.0856	0.2878	19	35	0.477116	0.250194
2012	821	88.0118	0.122148	56.41	0.444444	2.19722	821	-0.0570444	0.0803234	21.1024	0.270842	0.0547548	0.229693	-0.226464	0.318948	0.466853	0	0	0.13436	0.117835	0	0.1287	0.2413	20	35	0.476442	0.250921
2013	821	124.432	0.135823	78.62	0.444444	2.19722	821	0.0061258	-0.0194577	21.3559	0.386468	0.0514176	0.219029	0.390904	0.339045	0.34589	0	0	0.171591	0.116994	0	0.1358	0.1933	21	35	0.476331	0.251671
2014	821	127.017	1.14773	68.66	0.444444	2.19722	821	0.0113221	0.0111872	21.3856	0.394635	0.0567208	0.196478	0.27489	0.317088	0.43954	0	0	0.176933	0.132394	0	0.3031	0.2327	22	35	0.473717	0.251055
2015	821	116.055	3.33568	70.48	0.333333	2.19722	821	0.0236247	0.0556483	21.7451	0.360654	0.0107976	0.25029	0.112714	0.22716	0.421021	0	0	0.141546	0.102398	0	0.2718	0.2035	23	35	0.474206	0.251512
2016	821	118.043	3.33095	73.63	0.333333	2.19722	821	0.0310233	0.0258194	21.804	0.36767	0.0651559	0.273034	0.247685	0.20101	0.414121	0	0	0.172289	0.101573	0	0.2462	0.1445	24	35	0.474606	0.252434
2017	821	117.431	2.43687	82.26	0.375	2.07944	821	0.0469989	0.0224397	21.8243	0.366061	0.0617855	0.230713	0.198978	0.142935	0.495014	0	0	0.233638	0.157174	0	0.1575	0.1574	25	35	0.475992	0.252232
2018	821	140.599	1.53098	69.62	0.333333	2.19722	821	0.0227717	0.0274322	22.3571	0.440728	0.0519547	0.185435	0.425745	0.0988039	0.399525	0	0	0.183751	0.199836	0	0.1608	0.1328	26	35	0.475941	0.252616
2019	821	169.213	1.21919	65.06	0.333333	2.19722	821	-0.106243	0.0078323	22.317	0.531847	0.020926	0.179519	0.0335319	0.100559	0.386961	0	0	0.180419	0.23496	0	0.1593	0.1113	27	35	0.475964	0.252952
2020	821	196.104	2.25316	0	0.333333	2.19722	821	0.0057298	0.0410427	22.5432	0.617965	0.0379278	0.138431	0.351445	0.081892	0.374054	0	0	0.187944	0.292132	0	0.1815	0.1165	28	35	0.475617	0.252871
2021	821	195.577	3.74242	73.17	0.333333	2.19722	821	0.0151506	0.081915	22.7825	0.618869	0.0154374	0.220943	0.335237	0.0695381	0.418087	0	0	0.190878	0.317858	0	0.192	0.1298	29	35	0.475453	0.252663
2011	822	131.499	1.05997	66.69	0.333333	2.19722	822	0.0547997	0.0749705	22.6397	0.416892	0.0176562	0.0547685	0.0882354	0.652411	1.16722	0	0	0.159415	0.0735689	1	0.0952	0.3937	14	26	0.279568	0.369822
2012	822	140.845	0.667633	69.7	0.375	2.07944	822	-0.0904617	0.056792	22.5144	0.445907	0.0133424	0.0560545	-0.343905	0.650079	0.773229	0	0	0.111019	0.0828658	1	0.1073	0.5962	15	26	0.27951	0.368843
2013	822	195.074	0.483311	66.08	0.428571	1.94591	822	-0.228233	0.0266331	22.4159	0.616656	0.055212	0.096846	-0.127001	0.5745	0.793019	0	0	0.179128	0.177311	1	0.1185	0.5075	16	26	0.279456	0.369272
2014	822	140.567	0.933582	72.7	0.333333	2.19722	822	0.0379685	0.2495	22.0738	0.444773	0	0.120871	0.125381	0.482508	1.4888	0	0	0.209849	0.171116	1	0.1237	0.6456	17	26	0.27943	0.368605
2015	822	123.452	1.55764	70.28	0.333333	2.19722	822	0.0328927	0.0453934	22.0354	0.390187	0	0.124942	-0.274583	0.490465	0.586779	0	0	0.222635	0.154811	1	0.1999	0.6749	18	26	0.279062	0.368463
2016	822	135.856	1.47338	57.42	0.428571	1.94591	822	-0.0328635	0.0766091	22.0465	0.429671	0	0.0874346	-0.0460281	0.481625	0.489827	0	0	0.270935	0.192485	1	0.215	0.693	19	26	0.278989	0.368376
2017	822	110.583	1.98948	58.14	0.375	2.07944	822	0.152708	-0.0103539	22.1839	0.349827	0	0.0629544	0.433317	0.425038	0.520126	0	0	0.317014	0.198625	1	0.2207	0.7018	20	26	0.278962	0.368333
2018	822	85.3147	0.883552	51.38	0.333333	2.19722	822	0.128131	0.0715302	22.2451	0.270054	0	0.114657	0.0925138	0.468959	0.653972	0	0	0.272585	0.149479	1	0.2814	0.6238	21	26	0.278669	0.36871
2019	822	82.9432	0.899351	7.65	0.333333	2.19722	822	0.0361987	0.129992	22.2315	0.262788	0	0.211283	-0.121874	0.491229	0.549164	0	0	0.0021306	0.14284	1	0.3199	0.6497	22	26	0.278483	0.368585
2020	822	95.0361	0.649201	22.54	0.5	1.79176	822	-0.0584598	-0.115358	22.1833	0.300277	0	0.0950825	-0.202035	0.505826	0.441288	0	0	0.0029237	0.172687	1	0.2703	0.7064	23	26	0.278722	0.368311
2021	822	115.933	1.43652	63.78	0.333333	2.19722	822	0.10868	0.168898	22.4408	0.368316	0	0.24892	0.586623	0.392848	0.552537	0	0	0.0134566	0.256749	1	0.2672	0.7676	24	26	0.278737	0.368015
2009	823	129.484	1.04167	94.01	0.333333	2.19722	823	0.0464482	0.107775	21.8473	0.409662	0.0051915	0.157536	-0.0552642	0.46052	0.598469	0	0	0.244524	0.142307	1	0.5493	0.2207	13	39	0.415928	0.337297
2012	823	119.798	0.976401	96.46	0.333333	2.19722	823	0.0660212	0.0854205	21.9939	0.37921	0.0524185	0.0972067	0.105593	0.39581	0.752064	0	0	0.318291	0.200229	1	0.5381	0.261	16	39	0.41594	0.337253
2013	823	136.16	0.832583	97.64	0.333333	2.19722	823	0.0425718	0.0949996	22.1029	0.431372	0.0759883	0.139396	-0.0265301	0.336013	0.678364	0	0	0.305451	0.191722	1	0.4597	0.2711	17	39	0.416027	0.337241
2014	823	107.146	1.39606	97.85	0.333333	2.19722	823	0.0412767	0.0409196	22.2848	0.33981	0.023129	0.174837	0.123295	0.357615	0.652178	0	0	0.288093	0.163283	1	0.4965	0.2377	18	39	0.415986	0.337278
2015	823	98.6885	1.49452	97.61	0.333333	2.19722	823	0.0264669	0.0759853	22.2525	0.312976	0.0151695	0.196914	-0.0859894	0.375587	0.664092	0	0	0.260301	0.142652	1	0.4911	0.2813	19	39	0.415992	0.33723
2016	823	92.1191	1.59972	97.34	0.333333	2.19722	823	0.0493184	0.10602	22.2748	0.292314	0.0148341	0.235797	-0.0292216	0.347307	0.621259	0	0	0.255433	0.161283	1	0.5055	0.2156	20	39	0.415976	0.337303
2017	823	98.5538	1.75078	97.79	0.333333	2.19722	823	0.0473284	0.0621389	22.3514	0.312729	0.0137404	0.187978	0.226625	0.333948	0.6511	0	0	0.287388	0.18687	1	0.4964	0.1991	21	39	0.415986	0.337321
2018	823	99.3698	0.975242	98.39	0.333333	2.19722	823	0.0607783	0.0844133	22.4155	0.315478	0.0128874	0.195793	0.140342	0.302899	0.704925	0	0	0.289079	0.177982	1	0.4754	0.2343	22	39	0.41601	0.337282
2019	823	96.423	1.74539	98.52	0.333333	2.19722	823	0.0633384	0.117852	22.4654	0.306273	0.0159139	0.170022	-0.0201474	0.340172	0.69225	0	0	0.264494	0.188733	1	0.5015	0.2323	23	39	0.415981	0.337285
2020	823	118.482	1.47024	98.68	0.333333	2.19722	823	0.0529343	0.0592605	22.6572	0.376553	0.0078076	0.23621	0.0675098	0.277522	0.542557	0	0	0.242127	0.181393	1	0.4762	0.2282	24	39	0.416009	0.337289
2021	823	136.771	1.76027	98.86	0.333333	2.19722	823	0.0529915	0.0721973	22.8432	0.434909	0.0218957	0.188569	0.30233	0.247259	0.580818	0	0	0.266752	0.212027	1	0.4308	0.2067	25	39	0.416059	0.337313
2012	825	197.382	0.661295	98.78	0.363636	2.3979	825	0.0143758	0.0995061	24.9641	0.627114	0.175233	0.0728349	0.0758129	0.533268	1.54238	1	0	0.0568081	0.132083	1	0.1558	0.3637	15	31	0.347441	0.570765
2013	825	206.296	0.491359	32.29	0.363636	2.3979	825	0.0065845	0.0527073	25.0515	0.655236	0.166623	0.0717868	0.014539	0.520822	1.50752	1	0	0.0475007	0.146175	1	0.13	0.3709	16	31	0.348959	0.570341
2014	825	207.728	0.937858	18.98	0.363636	2.3979	825	0.0036382	0.0710481	25.058	0.659902	0.111606	0.0712048	-0.17381	0.574725	1.20559	1	0	0.0565893	0.165887	1	0.1081	0.5078	17	31	0.350247	0.562288
2015	825	218.947	0.742931	12.36	0.363636	2.3979	825	-0.0528148	0.037664	25.0061	0.695064	0.237696	0.0795214	-0.217293	0.678799	1.05599	1	0	0.0534096	0.137236	1	0.1686	0.5062	18	31	0.346688	0.562382
2016	825	214.477	0.716274	20.14	0.363636	2.3979	825	0.0140767	0.105447	25.0081	0.681353	0.22915	0.109988	-0.164542	0.678799	0.850421	1	0	0.0580958	0.148481	1	0.2182	0.5806	19	31	0.343771	0.558006
2017	825	199.046	0.88621	28.64	0.363636	2.3979	825	0.058642	0.146123	25.034	0.633015	0.124596	0.15943	0.194782	0.673493	1.01266	1	0	0.0574654	0.174759	1	0.1758	0.5874	20	31	0.346265	0.557606
2018	825	179.433	0.749595	27.93	0.363636	2.3979	825	0.0683584	0.128229	24.9975	0.570825	0.158856	0.170742	0.0760634	0.652852	1.12978	1	0	0.0525974	0.181003	1	0.1992	0.5639	21	31	0.344888	0.558988
2019	825	168.64	0.741265	59.47	0.363636	2.3979	825	0.029675	0.0556646	24.9653	0.536267	0.144384	0.16448	-0.0346381	0.637206	1.08585	1	0	0.0152097	0.157064	1	0.2018	0.5978	22	31	0.344735	0.556994
2020	825	160.416	0.661295	55.74	0.363636	2.3979	825	0.025028	0.100818	24.9472	0.510334	0.0997249	0.165693	-0.0426019	0.63162	1.07842	1	0	0.0136005	0.15452	1	0.204	0.6133	23	31	0.344606	0.556082
2021	825	148.879	1.23275	54.51	0.363636	2.3979	825	0.0924314	0.233238	24.9369	0.474259	0.0415185	0.173945	0.504567	0.604695	1.70321	1	0	0.0126604	0.213718	1	0.2743	0.566	24	31	0.340471	0.558865
2009	830	230.94	0.989415	0	0.571429	1.94591	830	0.0166693	0.0550033	22.8709	0.722832	0.237696	0.0930351	-0.0658613	0.539564	0.731619	0	0	0.0042464	0.119743	1	0.0675	0.2253	12	26	0.279702	0.370635
2012	830	211.186	0.952087	100	0.571429	1.94591	830	0.0212589	0.0959003	23.4911	0.666945	0.0423068	0.0632417	0.0992189	0.617314	0.672378	0	0	0.0021306	0.168265	1	0.0476	0.2339	15	26	0.279798	0.370594
2013	830	217.4	0.964231	100	0.333333	2.19722	830	0.0171087	0.0334387	23.607	0.686178	0.0598778	0.0350473	0.0796412	0.678799	0.653043	0	0	0.0021706	0.117555	1	0.0616	0.2184	16	26	0.27973	0.370669
2014	830	221.407	1.08287	100	0.363636	2.3979	830	0.0181789	0.0664651	23.7121	0.699157	0.0480826	0.0354048	0.178446	0.678799	0.611149	0	0	0.0236224	0.109559	1	0.0821	0.1979	17	26	0.279631	0.370768
2015	830	203.568	1.22579	100	0.571429	1.94591	830	0.012935	0.0779395	23.8308	0.643975	0.0399842	0.0518078	-0.0121633	0.678799	0.551997	0	0	0.0048673	0.0975132	1	0.0837	0.195	18	26	0.279624	0.370782
2016	830	207.081	1.10061	93.35	0.571429	1.94591	830	0.0100779	0.0431925	23.9447	0.655232	0.0572522	0.0457581	-0.149356	0.678799	0.451832	0	0	0.003784	0.0937729	1	0.0805	0.1192	19	26	0.279639	0.371148
2017	830	196.394	2.06558	87.77	0.5	1.79176	830	0.0702044	0.14426	24.0474	0.622247	0.0343838	0.0350841	0.439624	0.678799	0.627197	0	0	0.0039948	0.107058	1	0.0768	0.2244	20	26	0.279657	0.37064
2018	830	190.825	1.49389	94.69	0.571429	1.94591	830	0.110362	0.189485	24.0478	0.60466	0.0155651	0.0283877	0.350407	0.678799	0.880144	0	0	0.0037293	0.0518373	1	0.139	0.2077	21	26	0.279357	0.37072
2019	830	197.426	1.56021	94.92	0.571429	1.94591	830	0.0560056	0.102475	24.1315	0.625409	0.0028136	0.0283877	-0.150495	0.678799	0.669795	0	0	0.0027677	0.0387835	1	0.1491	0.1946	22	26	0.279308	0.370784
2020	830	173.018	1.77226	67.99	0.571429	1.79176	830	0.0258823	0.0944523	24.1851	0.548661	0.005961	0.0283877	-0.0270508	0.678799	0.625999	0	0	0.0021306	0.0299969	1	0.1545	0.1788	23	26	0.279282	0.37086
2021	830	137.618	2.43157	83.97	0.571429	1.79176	830	0.143844	0.249845	24.1926	0.437341	0.0326322	0.0283877	0.807271	0.678799	1.09921	0	0	0.0028226	0.0292501	1	0.1348	0.2362	24	26	0.279377	0.370583
2012	831	69.3739	2.64776	0	0.333333	2.19722	831	0.095792	0.0159146	21.7458	0.20916	0	0.338794	-0.473775	0.0595171	1.48673	1	0	0.0388203	0.0072917	1	0.3971	0.5996	15	32	0.350325	0.421122
2013	831	29.0674	8.70639	99.92	0.333333	2.19722	831	0.0777438	-0.145629	21.7824	0.0822408	0	0.124111	-0.496512	0.061565	0.198099	1	0	0.483589	0.0072917	1	0.9481	0.6045	16	32	0.335019	0.420986
2014	831	17.9483	11.7215	98.92	0.333333	2.19722	831	-0.0241028	0.154504	21.6845	0.0517698	0	0.141439	-0.496512	0.0729209	0.638276	1	0	0.189412	0.0072917	1	0.9154	0.5869	17	32	0.335928	0.421475
2015	831	17.9483	8.19375	98.98	0.333333	2.19722	831	-0.183997	0.0381982	21.5283	0.0517698	0	0.201944	-0.345832	0.0760568	0.289623	1	0	0.153621	0.0072917	1	0.8116	0.6733	18	32	0.338811	0.419075
2016	831	20.2291	4.94322	98.92	0.333333	2.19722	831	0.0078399	0.0705302	21.5021	0.0523254	0	0.295446	-0.0248733	0.0683707	0.130151	1	0	0.26831	0.0072917	1	0.9481	0.8694	19	32	0.335019	0.413628
2017	831	17.9483	5.03435	98.76	0.333333	2.19722	831	0.0147804	0.0567657	21.5006	0.0517698	0	0.338683	0.598875	0.0618371	0.432871	1	0	0.194103	0.0072917	1	0.8246	0.6044	20	32	0.33845	0.420989
2018	831	27.7456	3.51162	99.35	0.428571	1.94591	831	0.042569	-0.118369	21.5913	0.0768628	0	0.229408	0.291845	0.0525177	0.366532	1	0	0.252355	0.0364634	1	0.9458	0.7417	21	32	0.335083	0.417175
2019	831	55.5657	5.2546	100	0.428571	1.94591	831	0.0340342	-0.0372887	21.7405	0.166039	0	0.17366	0.781218	0.0435285	0.626722	1	0	0.0877914	0.042567	1	0.551	0.6139	22	32	0.34605	0.420725
2020	831	61.0983	5.50902	100	0.428571	1.94591	831	0.0914269	-0.034912	21.8647	0.184779	0	0.207188	0.0055542	0.0319487	0.469901	1	0	0.0021306	0.0271663	1	0.559	0.588	23	32	0.345828	0.421444
2021	831	98.3414	15.1505	100	0.333333	1.79176	831	0.0532555	-0.145629	22.0783	0.303173	0	0.143288	0.795035	0.0319487	0.669864	1	0	0.0566706	0.0072917	1	0.5243	0.5321	24	32	0.346792	0.422997
2012	836	182.142	1.67662	83.08	0.333333	2.19722	836	0.0253289	0.0275997	21.5789	0.574331	0.214151	0.0583237	0.0744756	0.240688	0.32874	0	1	0.113511	0.150766	0	0.7493	0.6815	16	38	0.464527	0.44517
2013	836	181.997	1.99204	75.06	0.375	2.07944	836	0.0073659	-0.0028584	21.6217	0.573919	0.117986	0.0716818	-0.149329	0.280488	0.308634	0	1	0.099794	0.140514	0	0.7687	0.7153	17	38	0.464003	0.444257
2014	836	197.961	2.54218	64.69	0.333333	2.19722	836	-0.081723	0.047575	21.5488	0.623431	0.105131	0.0596136	-0.0886786	0.280619	0.312246	0	1	0.102824	0.148953	0	0.7319	0.5727	18	38	0.464997	0.448111
2015	836	139.239	8.35876	62.75	0.363636	2.3979	836	0.039784	0.0974824	21.932	0.442136	0.0287985	0.242842	0.597198	0.163439	0.478993	0	1	0.0621704	0.111385	0	0.7659	0.8835	19	38	0.464078	0.439711
2016	836	81.0751	7.81662	78.94	0.363636	2.3979	836	0.0297201	0.0076737	21.6791	0.256543	0.0051905	0.205902	0.156722	0.246339	0.356968	0	1	0.107451	0.109735	0	0.7784	0.6524	20	38	0.46374	0.445957
2017	836	70.9412	4.79616	72.16	0.363636	2.3979	836	0.0517433	0.100055	21.6986	0.224831	0.0039594	0.347432	0.105693	0.260134	0.399685	0	1	0.0884731	0.118068	0	0.8313	0.6517	21	38	0.462311	0.445976
2018	836	141.938	4.5133	94.75	0.363636	2.3979	836	0.0352131	0.0382375	21.8464	0.447796	0.0648883	0.213631	0.295227	0.241599	0.587883	0	1	0.212173	0.148873	0	0.7736	0.6855	22	38	0.46387	0.445062
2019	836	156.636	4.33147	98.02	0.333333	2.19722	836	0.0187494	0.0068736	21.6683	0.495845	0.0831784	0.0836681	-0.496512	0.289948	0.32325	0	1	0.22886	0.129671	0	0.7912	0.4195	23	38	0.463395	0.452251
2020	836	156.469	3.47281	98.29	0.333333	2.19722	836	0.0062869	0.034985	21.6833	0.495487	0.0513084	0.115138	-0.0754456	0.31546	0.322104	0	1	0.259575	0.121829	0	0.8251	0.5992	24	38	0.462478	0.447395
2021	836	153.287	3.4425	98.81	0.333333	2.19722	836	0.0029647	-0.0687775	21.706	0.48505	0.0808493	0.0283877	0.358731	0.338919	0.446988	0	1	0.342935	0.115829	0	0.6565	0.6396	25	38	0.467035	0.446303
2009	837	122.585	1.37991	0	0.333333	2.19722	837	0.0596749	0.0314316	21.1771	0.382193	0.054626	0.206894	0.0494031	0.260671	0.512947	0	0	0.167284	0.107111	1	0.1222	0.1337	12	34	0.21202	0.2187
2014	837	140.884	2.78826	78.1	0.333333	2.19722	837	0.0059488	-0.016008	22.5808	0.445899	0.0106548	0.138975	1.72372	0.363145	0.360411	0	0	0.152115	0.159943	1	0.1126	0.3418	17	34	0.21298	0.19789
2015	837	153.624	3.60069	64.67	0.333333	2.19722	837	-0.0368514	-0.0292319	22.6304	0.48614	0.0099479	0.155482	-0.27214	0.347553	0.300606	0	0	0.138872	0.15634	1	0.1561	0.247	18	34	0.20863	0.20737
2016	837	174.359	2.08685	68.94	0.333333	2.19722	837	0.0028511	-0.0098689	22.7801	0.551825	0.0774113	0.192759	0.0612791	0.298832	0.27369	0	0	0.141011	0.159535	1	0.133	0.2	19	34	0.21094	0.21207
2017	837	185.306	1.4914	68.06	0.333333	2.19722	837	0.0043758	0.0006574	22.8867	0.58679	0.0985813	0.21446	0.109256	0.266274	0.264152	0	0	0.134165	0.139437	1	0.1919	0.1148	20	34	0.20505	0.22059
2018	837	200.877	0.938852	66.49	0.333333	2.19722	837	-0.0308851	-0.0038135	22.9267	0.635443	0.0666951	0.133175	0.0627874	0.267197	0.261792	0	0	0.128985	0.158813	1	0.0802	0.1438	21	34	0.21622	0.21769
2019	837	208.562	1.02716	67.94	0.375	2.07944	837	-0.0368814	0.0046473	22.8732	0.659135	0.130734	0.08915	-0.0072968	0.297193	0.279559	0	0	0.0978233	0.142249	1	0.0919	0.1109	22	34	0.21505	0.22098
2020	837	217.925	1.6983	68.02	0.333333	2.19722	837	0.0224419	0.0407348	22.95	0.688666	0.122171	0.0984452	0.293874	0.310115	0.298395	0	0	0.0854436	0.159691	1	0.1795	0.1205	23	34	0.20629	0.22002
2021	837	160.254	3.25596	72.03	0.333333	2.19722	837	0.0417439	0.0551218	22.7866	0.5081	0.0174193	0.160056	0.233771	0.371442	0.338313	0	0	0.0935647	0.216534	1	0.2018	0.1165	24	34	0.20406	0.22042
2012	848	152.809	1.41407	100	0.333333	2.19722	848	0.147124	0.211484	21.1598	0.469115	0	0.362578	0.103502	0.422794	1.54985	0	0	0.0021306	0.138281	0	0.0904	0.4907	16	15	0.0989609	0.381265
2013	848	143.607	3.51705	100	0.333333	2.19722	848	0.183173	0.167252	21.3521	0.446111	0	0.386441	0.231418	0.340512	1.67371	0	0	0.0036757	0.0985673	0	0.1195	0.4271	17	15	0.0976956	0.38403
2014	848	88.9775	4.11182	100	0.375	2.07944	848	0.216168	0.178206	21.3389	0.276183	0	0.472465	0.0266799	0.326831	1.53187	0	0	0.0021306	0.0940789	0	0.0985	0.2531	18	15	0.0986087	0.391596
2015	848	100.892	4.78736	100	0.333333	2.19722	848	0.188078	0.249845	21.6361	0.317129	0	0.60575	0.0012752	0.237739	1.29815	0	0	0.0026001	0.0830631	0	0.1055	0.2431	19	15	0.0983043	0.39203
2016	848	111.415	4.07034	100	0.333333	2.19722	848	0.147182	0.249845	21.8535	0.351975	0	0.700571	-0.0684864	0.192528	0.9907	0	0	0.0049844	0.091056	0	0.117	0.5789	20	15	0.0978043	0.37743
2017	848	88.0548	3.24464	100	0.333333	2.19722	848	0.148716	0.0529177	21.757	0.276861	0	0.680009	-0.162253	0.205147	0.770657	0	0	0.0021306	0.0702269	0	0.1221	0.4791	21	15	0.0975826	0.38177
2018	848	98.9483	2.56689	9.04	0.333333	2.19722	848	0.145152	0.183954	21.7681	0.311757	0	0.679565	0.0047793	0.195281	0.902655	0	0	0.0021306	0.0371957	0	0.1093	0.4474	22	15	0.0981391	0.383148
2019	848	109.544	2.48575	0	0.333333	2.19722	848	0.150008	0.217493	21.8564	0.346	0	0.710234	0.0628791	0.169816	0.818104	0	0	0.0021306	0.0700721	0	0.0971	0.3293	23	15	0.0986696	0.388283
2020	848	87.627	2.45712	100	0.375	2.07944	848	0.140153	0.122392	21.8524	0.276384	0	0.723471	-0.175025	0.166063	0.617943	0	0	0.0021306	0.0627658	0	0.0744	0.4234	24	15	0.0996565	0.384191
2021	848	100.548	4.42591	100	0.333333	2.19722	848	0.16194	0.196142	21.9784	0.318178	0	0.723471	0.35647	0.140862	0.884302	0	0	0.0021306	0.0490938	0	0.0702	0.3533	25	15	0.0998391	0.387239
2009	850	177.218	1.58245	98.53	0.444444	2.19722	850	0.0174388	0.084963	22.0404	0.56204	0.027528	0.242535	0.0690315	0.5432	0.479611	0	0	0.055175	0.10996	1	0.2225	0.529	12	17	0.246169	0.322981
2012	850	152.779	1.47767	97.77	0.444444	2.19722	850	0.0497239	0.0888056	22.6229	0.485021	0.0129052	0.470974	-0.153773	0.374683	0.39031	0	0	0.0390921	0.02314	1	0.2155	0.4818	15	17	0.246439	0.324796
2013	850	151.498	1.40074	98.16	0.444444	2.19722	850	0.0284823	0.0215634	22.5423	0.480609	0.0326386	0.423156	-0.0004801	0.406855	0.39679	0	0	0.0523888	0.0239295	1	0.1857	0.3412	16	17	0.247585	0.330204
2014	850	128.215	2.04479	96.31	0.444444	2.19722	850	0.0534559	-0.001464	22.622	0.40699	0.0038936	0.379246	-0.037136	0.400116	0.359368	0	0	0.0535369	0.0188143	1	0.1688	0.3667	17	17	0.248235	0.329223
2015	850	115.354	2.28218	98.02	0.375	2.07944	850	0.0052326	0.0195218	22.8717	0.366515	0.0198326	0.595761	-0.0259202	0.289263	0.275227	0	0	0.0364362	0.0106469	1	0.1572	0.3593	18	17	0.248681	0.329508
2016	850	122.593	1.66891	97.56	0.5	2.07944	850	0.0082884	0.0268594	22.7768	0.389474	0.0318135	0.563261	0.0181394	0.306613	0.294922	0	0	0.0295627	0.0098044	1	0.145	0.2648	19	17	0.24915	0.333142
2017	850	128.121	1.36337	97.84	0.444444	2.19722	850	0.0105074	0.0066926	22.7866	0.406967	0.0173146	0.530588	0.191992	0.293347	0.326712	0	0	0.03483	0.0260215	1	0.1332	0.3949	20	17	0.249604	0.328138
2018	850	137.065	1.06223	97.92	0.444444	2.19722	850	0.0127208	-0.009191	22.7486	0.435232	0.0226033	0.466421	0.187222	0.334546	0.39826	0	0	0.0495766	0.0207375	1	0.1253	0.1328	21	17	0.249908	0.338219
2019	850	133.427	1.24687	98.11	0.444444	2.19722	850	0.0208938	0.0755736	22.7451	0.42404	0.0480112	0.408353	0.070972	0.324729	0.336476	0	0	0.042395	0.0373357	1	0.1112	0.1493	22	17	0.25045	0.337585
2020	850	121.465	1.22269	97.79	0.444444	2.19722	850	0.0287718	0.0560062	22.69	0.386012	0.0822978	0.392456	0.138686	0.368084	0.408126	0	0	0.0707797	0.0379729	1	0.2274	0.2303	23	17	0.245981	0.334469
2021	850	118.725	1.36117	97.67	0.444444	2.19722	850	0.0604615	0.0294179	22.7602	0.377284	0.106718	0.404246	0.0313664	0.331372	0.48878	0	0	0.057574	0.037678	1	0.1882	0.2666	24	17	0.247489	0.333073
2014	852	147.481	6.55731	66.28	0.333333	2.19722	852	0.0270619	0.0586604	21.5542	0.465307	0	0.0283877	-0.112579	0.330771	0.672794	0	0	0.299902	0.268956	1	0.4563	0.3163	17	35	0.471323	0.249749
2015	852	200.849	7.43845	45.17	0.375	2.07944	852	0.0057699	0.0176592	22.7218	0.637231	0	0.0283877	2.07377	0.201963	0.638733	0	0	0.383573	0.356859	1	0.6567	0.3502	18	35	0.468192	0.24922
2016	852	226.849	5.45262	38.12	0.375	2.07944	852	-0.123901	-0.0183063	22.5982	0.718388	0	0.0393187	-0.32408	0.215443	0.491132	0	0	0.355411	0.393423	1	0.6713	0.3853	19	35	0.467964	0.248671
2017	852	230.004	5.04414	54.43	0.333333	2.19722	852	0.0049574	0.0068162	22.6687	0.728646	0	0.0396963	0.159628	0.200973	0.477328	0	0	0.386509	0.432389	1	0.6462	0.3744	20	35	0.468356	0.248841
2018	852	238.421	4.14549	66.59	0.333333	2.19722	852	0.0040765	-0.0374719	22.7821	0.755081	0	0.0339847	0.231574	0.177173	0.675921	0	0	0.272905	0.418845	1	0.6974	0.4266	21	35	0.467556	0.248026
2019	852	246.345	4.52982	4.29	0.333333	2.19722	852	0.005103	-0.0721676	22.9041	0.779779	0	0.0283877	0.339409	0.161532	0.747703	0	0	0.224898	0.385495	1	0.7385	0.3577	22	35	0.466914	0.249102
2020	852	240.223	3.68019	9.08	0.428571	1.94591	852	0.0037372	0.0274369	22.828	0.7607	0	0.0283877	-0.0569187	0.162065	0.655184	0	0	0.17229	0.35003	1	0.7349	0.2975	23	35	0.46697	0.250043
2021	852	237.734	4.78378	88.65	0.428571	1.94591	852	0.0073689	0.033931	22.818	0.752883	0.0492387	0.0283877	0.118796	0.20335	0.775147	0	0	0.21706	0.338976	1	0.7582	0.3697	24	35	0.466606	0.248915
2012	856	230.01	4.10338	48.21	0.428571	1.94591	856	0.0278947	0.0048566	21.338	0.725281	0	0.116462	-0.27716	0.226226	0.537861	0	0	0.364927	0.248496	1	0.7329	0.1253	15	35	0.518456	0.207322
2013	856	229.494	3.59772	44.05	0.428571	1.94591	856	0.007587	-0.0066342	21.4654	0.723374	0	0.0789108	-0.128833	0.191066	0.357835	0	0	0.455157	0.317543	1	0.6463	0.06895	16	35	0.521663	0.209409
2014	856	248.863	5.39319	16.11	0.428571	1.94591	856	-0.0334715	0.0089752	21.6167	0.783297	0.0216409	0.107574	0.119848	0.162	0.318257	0	0	0.417306	0.31802	1	0.7832	0.0756	17	35	0.516593	0.209163
2015	856	290.829	10.3838	16.23	0.428571	1.94591	856	-0.0896165	-0.0181626	21.5289	0.867773	0.044681	0.0981426	-0.0919763	0.169001	0.245012	0	0	0.393881	0.3538	1	0.829	0.1063	18	35	0.514896	0.208026
2016	856	250.154	11.2413	11.5	0.375	2.07944	856	0.0139923	0.003553	21.2223	0.787845	0.0607132	0.0931774	-0.242895	0.0556278	0.377212	0	0	0.417292	0.38492	1	0.8576	0.1965	19	35	0.513837	0.204685
2017	856	256.091	14.7736	21.07	0.428571	1.94591	856	0.0077225	0.0413111	21.3332	0.802419	0	0.127899	0.646809	0.215601	0.400638	0	0	0.467756	0.433927	1	0.7872	0.1416	20	35	0.516444	0.206718
2018	856	251.648	10.3106	13.91	0.428571	1.94591	856	0.006681	0.0438903	21.4517	0.789144	0	0.12314	0.150911	0.186072	0.576033	0	0	0.428299	0.433927	1	0.8045	0.1274	21	35	0.515804	0.207244
2019	856	256.099	7.65034	63.84	0.428571	1.94591	856	0.0058869	0.0041225	21.5589	0.804702	0	0.0930455	0.253389	0.183903	0.662187	0	0	0.397001	0.433927	1	0.8845	0.2299	22	35	0.512841	0.203448
2020	856	261.322	5.07074	60.2	0.428571	1.94591	856	-0.004329	0.061494	21.6346	0.823262	0	0.112853	0.0415595	0.206095	0.78541	0	0	0.189637	0.398387	1	0.8923	0.1323	23	35	0.512552	0.207063
2021	856	251.234	5.42983	74.37	0.5	1.79176	856	0.0087519	-0.0046094	21.4068	0.794464	0	0.129125	0.300826	0.12312	0.767894	0	0	0.353051	0.433927	1	0.9139	0.1434	24	35	0.511752	0.206652
2012	858	101.151	0.260515	66.58	0.5	2.30259	858	0.216168	0.193373	24.5354	0.303365	0	0.627724	0.336622	0.127896	0.729427	0	0	0.059124	0.0161452	1	0.125	0.2117	15	15	0.314361	0.375683
2013	858	55.7434	-0.23307	58.31	0.5	2.30259	858	0.188586	0.0330598	24.5104	0.161122	0	0.594597	-0.0912633	0.139947	0.564334	0	0	0.0838658	0.0144249	1	0.1478	0.2177	16	15	0.313805	0.375537
2014	858	45.8489	-0.00375132	82.86	0.428571	1.94591	858	0.13054	0.017121	24.5608	0.130919	0	0.50567	-0.149972	0.131399	0.436023	0	0	0.161443	0.0157835	1	0.239	0.2873	17	15	0.31158	0.373839
2015	858	53.2554	0.223211	81.38	0.333333	1.79176	858	0.121996	0.127336	24.685	0.15608	0	0.526692	0.0308305	0.109603	0.496406	0	0	0.166943	0.0240607	1	0.1945	0.2174	18	15	0.312666	0.375544
2016	858	74.3461	0.505932	49.9	0.428571	1.94591	858	0.1135	0.188128	24.8532	0.224667	0	0.580074	0.133176	0.0938253	0.531486	0	0	0.1558	0.0401896	1	0.1295	0.2131	19	15	0.314251	0.375649
2017	858	75.2549	2.28865	40.27	0.428571	1.94591	858	0.142211	0.137702	24.9849	0.229099	0	0.593167	0.229915	0.0802557	0.504122	0	0	0.159297	0.0531225	1	0.1086	0.1797	20	15	0.314761	0.376463
2018	858	79.2103	1.19498	54.11	0.375	2.07944	858	0.163061	0.143068	25.1787	0.243626	0	0.58914	0.326084	0.066509	0.534663	0	0	0.188886	0.0414231	1	0.1093	0.2324	21	15	0.314744	0.375178
2019	858	91.5868	4.49273	90.11	0.375	2.07944	858	0.171323	0.217225	25.3904	0.284791	0	0.615392	0.252008	0.0628231	0.59317	0	0	0.138891	0.0345607	1	0.1328	0.2117	22	15	0.314171	0.375683
2020	858	73.9545	10.8706	80.46	0.428571	1.94591	858	0.183623	0.129054	25.4398	0.229469	0	0.615135	0.14372	0.0578931	0.550232	0	0	0.163398	0.036407	1	0.1807	0.2178	23	15	0.313002	0.375534
2021	858	80.7457	8.09243	88.23	0.5	2.07944	858	0.180705	0.197425	25.4398	0.252387	0	0.621196	0.155056	0.0470847	0.596906	0	0	0.176398	0.0462731	1	0.0915	0.2918	24	15	0.315178	0.373729
2009	859	119.616	1.04717	79.19	0.5	2.07944	859	-0.106232	0.117924	21.0862	0.387047	0.0139124	0.0456775	-0.265669	0.624837	1.0012	0	0	0.131524	0.123467	1	0.175	0.5938	12	29	0.152944	0.297918
2010	859	119.21	1.11095	70.81	0.5	2.07944	859	0.0286507	0.0412571	21.113	0.374606	0	0.0894712	0.125815	0.538852	0.8369	0	0	0.119792	0.0943204	1	0.1796	0.5339	13	29	0.152852	0.299116
2011	859	118.932	0.370153	0	0.5	2.07944	859	0.0151717	0.0538288	21.1129	0.373586	0	0.0665202	0.215244	0.542768	1.11915	0	0	0.192342	0.119262	1	0.2024	0.6108	14	29	0.152396	0.297578
2012	859	95.3823	0.340717	97.42	0.5	2.07944	859	0.0035771	0.0089417	21.0048	0.298543	0.0014337	0.0473814	-0.190487	0.538929	1.07336	0	0	0.19377	0.0962655	1	0.2009	0.3954	15	29	0.152426	0.301886
2013	859	120.108	0.278575	98.1	0.444444	2.19722	859	-0.0274233	0.0095223	21.0803	0.376932	0.0604601	0.0515763	-0.0479557	0.385075	0.892763	0	0	0.195989	0.0946856	1	0.2122	0.5336	16	29	0.1522	0.299122
2014	859	87.477	0.983412	96.84	0.444444	2.19722	859	0.0032585	0.0024177	21.3738	0.275241	0.0330788	0.148025	-0.035898	0.359793	0.621699	0	0	0.138313	0.047404	1	0.1715	0.4762	17	29	0.153014	0.30027
2015	859	77.7079	1.61256	95.73	0.444444	2.19722	859	0.002157	0.0256718	21.385	0.244062	0.0270371	0.0933699	-0.16885	0.408019	0.525121	0	0	0.10917	0.0630455	1	0.156	0.3935	18	29	0.153324	0.301924
2016	859	93.4713	1.35085	95.76	0.444444	2.19722	859	0.0042645	0.0128122	21.4599	0.294365	0.072767	0.121321	0.0500208	0.491651	0.497525	0	0	0.143413	0.093242	1	0.1538	0.5371	19	29	0.153368	0.299052
2017	859	94.2755	0.9051	96.35	0.444444	2.19722	859	0.0197852	-0.007568	21.4873	0.2971	0.0139736	0.159453	0.0247236	0.471807	0.488168	0	0	0.142114	0.0919399	1	0.1571	0.4302	20	29	0.153302	0.30119
2018	859	78.4276	0.508235	93.73	0.444444	2.19722	859	0.041158	0.0276913	21.4697	0.246997	0	0.176196	0.0520888	0.460501	0.535298	0	0	0.130818	0.104195	1	0.1647	0.3023	21	29	0.15315	0.303748
2019	859	75.537	1.33648	96.34	0.363636	2.3979	859	0.0333437	0.025815	21.4982	0.237929	0.0138353	0.177795	0.102367	0.509349	0.61404	0	0	0.0676937	0.115969	1	0.1741	0.4039	22	29	0.152962	0.301716
2020	859	135.085	1.15817	96.91	0.363636	2.3979	859	0.0340345	0.0383666	21.8403	0.428285	0.0063776	0.390739	0.0888383	0.361776	0.474345	0	0	0.0953789	0.0892167	1	0.1341	0.3637	23	29	0.153762	0.30252
2021	859	54.0933	2.16207	96.75	0.5	2.07944	859	0.0853835	0.0958605	21.9027	0.171157	0.0235836	0.267463	0.289304	0.34351	0.559259	0	0	0.0855916	0.0822925	1	0.1567	0.3888	24	29	0.15331	0.302018
2009	860	216.846	1.02352	0	0.333333	2.19722	860	0.0228469	0.0171341	22.806	0.682831	0.122471	0.10666	0.176136	0.227074	0.825289	0	1	0.0333174	0.0489962	1	0.1274	0.06895	12	15	0.149267	0.237313
2014	860	210.604	1.44996	77.65	0.333333	2.19722	860	0.0234672	0.0189093	23.4669	0.666392	0.103766	0.171013	0.0450058	0.225937	0.713576	0	1	0.0065729	0.0208044	1	0.1359	0.0759	17	15	0.148913	0.237023
2015	860	206.5	1.66907	92.26	0.333333	2.19722	860	0.0241097	0.0220395	23.4894	0.653782	0.0650193	0.160306	0.0165346	0.216673	0.688196	0	1	0.0272858	0.0369471	1	0.1604	0.0698	18	15	0.147892	0.237277
2016	860	194.659	1.72761	90.82	0.333333	2.19722	860	0.023812	0.0565319	23.6044	0.617511	0.046058	0.234977	0.161849	0.231566	0.772216	0	1	0.0193613	0.0812291	1	0.1192	0.0781	19	15	0.149608	0.236931
2017	860	193.036	1.49429	99	0.375	2.07944	860	0.0240271	0.134198	23.6363	0.612907	0.0428642	0.277798	0.0479238	0.215914	0.847853	0	1	0.0220686	0.0151522	1	0.1111	0.06895	20	15	0.149946	0.237313
2018	860	192.08	2.55469	94.44	0.333333	2.19722	860	0.0366781	0.159965	23.7115	0.610659	0.0560686	0.311901	0.0290212	0.20052	0.825333	0	1	0.0150037	0.0130157	1	0.1413	0.06895	21	15	0.148688	0.237313
2019	860	208.109	5.61498	91.37	0.333333	2.19722	860	0.0371629	0.0592419	23.8153	0.661229	0.084272	0.366847	0.23403	0.173255	0.792414	0	1	0.0265403	0.0121977	1	0.1404	0.0785	22	15	0.148725	0.236915
2020	860	201.828	7.7741	88.88	0.333333	2.19722	860	0.0196716	0.0713109	23.7994	0.641382	0.123617	0.405909	0.0410237	0.171488	0.813634	0	1	0.019611	0.0130925	1	0.1467	0.0895	23	15	0.148462	0.236456
2021	860	188.382	4.03859	87.7	0.333333	2.19722	860	0.0054284	-0.0179801	23.6882	0.598155	0.105516	0.393931	-0.0413902	0.181938	0.716512	0	1	0.0225266	0.0635573	1	0.1635	0.1846	24	15	0.147762	0.232494
2012	868	209.984	47.2475	68.54	0.363636	2.3979	868	0.0238598	0.101901	22.1463	0.666835	0.0457864	0.463449	0.0281278	0.165239	0.766664	1	0	0.223253	0.433927	1	0.3185	0.1529	16	36	0.356336	0.290545
2013	868	225.547	42.3246	74.21	0.363636	2.3979	868	-0.0088528	-0.0327419	22.2133	0.715132	0	0.304	-0.0787004	0.177564	0.703549	1	0	0.24806	0.433927	1	0.3511	0.1332	17	36	0.355284	0.291181
2014	868	224.477	48.8359	68.14	0.4	2.30259	868	0.0094826	0.0255868	22.3236	0.711928	0.0405658	0.283643	0.36627	0.201831	0.755386	1	0	0.30253	0.433927	1	0.3045	0.1861	18	36	0.356787	0.289474
2015	868	242.094	48.8359	78.22	0.4	2.30259	868	0.0017711	-0.0468449	22.5439	0.767251	0.0121446	0.219159	-0.168176	0.233521	0.516709	1	0	0.289608	0.433927	1	0.4703	0.2238	19	36	0.351439	0.288258
2016	868	265.015	48.8359	70.58	0.363636	2.3979	868	0.0051563	-0.138388	22.9292	0.837881	0.0623457	0.160392	0.182793	0.158381	0.307594	1	0	0.292917	0.433927	1	0.4255	0.3039	20	36	0.352884	0.285674
2017	868	271.157	48.8359	39.98	0.363636	2.3979	868	-0.0346646	0.031258	22.8	0.857071	0.06417	0.164125	0.145374	0.155652	0.522384	1	0	0.267217	0.433927	1	0.477	0.3285	21	36	0.351223	0.284881
2018	868	290.829	41.9247	45.94	0.363636	2.3979	868	-0.122795	-0.0484216	22.6878	0.903743	0.0821709	0.173962	-0.422491	0.169383	0.442554	1	0	0.302714	0.433927	1	0.4142	0.3505	22	36	0.353248	0.284171
2019	868	290.829	48.8359	24.01	0.363636	2.3979	868	0.0090976	0.099319	22.3831	0.903743	0.0722649	0.26811	0.072795	0.201417	0.744329	1	0	0.226785	0.4017	1	0.563	0.3957	23	36	0.348448	0.282713
2020	868	280.26	45.2721	42.67	0.363636	2.3979	868	0.0197971	0.0782591	22.3548	0.880824	0.0704241	0.328463	-0.0343511	0.175113	0.538863	1	0	0.187888	0.433927	1	0.536	0.4416	24	36	0.349319	0.281232
2021	868	290.829	44.7571	43.88	0.363636	2.3979	868	-0.0748063	-0.145629	22.0542	0.903743	0.0502046	0.162009	-0.453751	0.236831	0.494333	1	0	0.282143	0.392611	1	0.3222	0.3723	25	36	0.356216	0.283468
2012	869	80.643	3.43483	100	0.333333	2.48491	869	0.209393	0.160288	22.818	0.254046	0	0.275717	-0.0637106	0.26227	0.834105	0	0	0.0280499	0.0399946	0	0.03565	0.2868	16	15	0.114427	0.258746
2013	869	64.9087	1.94272	0	0.333333	2.3979	869	0.130998	0.0918667	22.8029	0.203775	0	0.171997	-0.234354	0.279789	0.595702	0	0	0.0320954	0.0329789	0	0.03565	0.3287	17	15	0.114427	0.256841
2014	869	68.1238	2.52912	0	0.333333	2.48491	869	0.109704	0.120069	22.9107	0.214204	0.0234936	0.128922	-0.0380058	0.336771	0.537159	0	0	0.0318649	0.0412704	0	0.03565	0.3328	18	15	0.114427	0.256655
2015	869	79.3266	3.34381	0	0.333333	2.48491	869	0.0995992	0.110501	23.0597	0.250155	0.0069301	0.125073	0.118602	0.347864	0.483857	0	0	0.0301408	0.057837	0	0.03565	0.3277	19	15	0.114427	0.256886
2016	869	85.9248	2.61417	0	0.333333	2.56495	869	0.085061	0.0771952	23.1681	0.271389	0.0042627	0.120738	0.0145975	0.449715	0.385237	0	0	0.0332694	0.0506703	0	0.0368	0.3832	20	15	0.114375	0.254364
2017	869	84.7887	2.72608	99.74	0.333333	2.56495	869	0.082461	0.0776312	23.2519	0.267914	0.0124534	0.111929	0.0455632	0.477359	0.38504	0	0	0.0405682	0.0531591	0	0.03565	0.3002	21	15	0.114427	0.258136
2018	869	77.8523	1.86812	99.24	0.357143	2.56495	869	0.0793952	0.0744015	23.2972	0.246021	0.0119289	0.112634	0.0425134	0.488286	0.377398	0	0	0.0404659	0.0543976	0	0.0358	0.3775	22	15	0.11442	0.254623
2019	869	71.1676	2.06955	97.24	0.357143	2.56495	869	0.0827751	0.0613894	23.3368	0.224876	0.0094441	0.117949	-0.0216313	0.493825	0.340562	0	0	0.0195061	0.0417831	0	0.054	0.4548	23	15	0.113593	0.251109
2020	869	62.8585	3.18117	22.78	0.357143	2.56495	869	0.0361048	0.0385535	23.2961	0.198287	0.0152912	0.0948277	-0.325105	0.500386	0.248736	0	0	0.0140319	0.0369661	0	0.0639	0.2557	24	15	0.113143	0.260159
2021	869	65.2972	2.3053	99.97	0.357143	2.56495	869	0.0376097	0.0835349	23.3239	0.206304	0.0130676	0.119774	0.164241	0.47876	0.272769	0	0	0.0247798	0.0366281	0	0.0717	0.2408	25	15	0.112789	0.260836
2012	876	131.704	2.38203	0	0.333333	2.30259	876	0.0888298	0.0830799	23.93	0.413441	0.0037249	0.481774	0.0223099	0.220812	2.29374	0	0	0.024724	0.0843376	0	0.03565	0.06895	15	13	0.08687	0.153872
2013	876	137.414	2.48912	0	0.333333	2.19722	876	0.0843557	0.0536189	24.1088	0.432343	0.0110121	0.473237	-0.0524736	0.217649	2.29374	0	0	0.0189785	0.0866492	0	0.03565	0.06895	16	13	0.08687	0.153872
2014	876	109.387	2.63238	0	0.333333	2.19722	876	0.0782431	0.0402366	24.2319	0.344664	0.0310527	0.479562	0.0088909	0.239529	2.21718	0	0	0.0148544	0.0669827	0	0.03565	0.06895	17	13	0.08687	0.153872
2015	876	99.8441	2.98072	0	0.333333	2.19722	876	0.0840406	0.0905176	24.2848	0.314649	0.0221265	0.52478	-0.121301	0.243109	1.8437	0	0	0.0114438	0.048996	0	0.0381	0.06895	18	13	0.0867475	0.153872
2016	876	100.397	2.77898	0	0.375	2.07944	876	0.0837886	0.0832273	24.3445	0.316596	0.0226413	0.516688	-0.0104052	0.260302	1.71322	0	0	0.0142801	0.0798298	0	0.03565	0.06895	19	13	0.08687	0.153872
2017	876	120.996	2.70713	0	0.428571	1.94591	876	0.0690718	0.063889	24.4716	0.38201	0.0145233	0.496314	0.0277158	0.245017	1.51395	0	0	0.0131593	0.0783588	0	0.03565	0.0754	20	13	0.08687	0.15355
2018	876	135.975	2.68312	0	0.428571	1.94591	876	0.0567707	0.0696021	24.5933	0.429838	0.0380297	0.511485	0.103831	0.227815	1.4986	0	0	0.0131756	0.0897077	0	0.03565	0.0965	21	13	0.08687	0.152495
2019	876	155.254	4.47236	83.91	0.375	2.07944	876	0.0962439	0.0690915	24.8855	0.491575	0.0771515	0.419764	0.18805	0.255744	1.33087	0	0	0.0149202	0.0858445	0	0.03565	0.09	22	13	0.08687	0.15282
2020	876	167.283	5.03528	86.75	0.375	2.07944	876	0.0534313	0.0516997	25.4187	0.530619	0.209258	0.288117	0.338504	0.29198	1.03823	0	0	0.0081363	0.0922816	0	0.03565	0.1075	23	13	0.08687	0.151945
2021	876	205.076	3.95032	82.64	0.375	2.07944	876	-0.0715925	0.003778	25.4398	0.64983	0.237696	0.291827	0.149665	0.277735	0.976766	0	0	0.0087114	0.0722184	0	0.03565	0.1787	24	13	0.08687	0.148385
2009	877	259.521	12.1322	0	0.333333	2.19722	877	0.0554883	0.0803207	22.7865	0.75839	0.237696	0.174346	0.177778	0.510267	0.470324	0	0	0.0335507	0.151531	1	0.0723	0.1867	12	30	0.389647	0.250809
2012	877	193.567	12.3888	87.16	0.375	2.07944	877	0.0251579	0.0171516	23.6759	0.603513	0.136045	0.0736453	-0.0698989	0.554558	0.335662	0	0	0.0680478	0.158387	1	0.0455	0.1821	15	30	0.39027	0.250916
2013	877	201.478	11.9361	82.57	0.5	1.79176	877	0.0178914	0.0099323	23.7833	0.628498	0.117244	0.0707791	0.0275044	0.678799	0.268537	0	0	0.0892186	0.143482	1	0.053	0.1379	16	30	0.390095	0.251944
2014	877	200.693	12.5013	79.22	0.333333	1.94591	877	0.011781	0.0197422	23.7972	0.626193	0.106166	0.0837153	-0.172845	0.678799	0.223066	0	0	0.0948639	0.120794	1	0.0971	0.1484	17	30	0.38907	0.2517
2015	877	204.63	12.2004	61.58	0.428571	1.94591	877	-0.0326221	0.0115334	23.7452	0.637895	0.082455	0.100851	-0.228762	0.678799	0.199409	0	0	0.0813367	0.112506	1	0.0964	0.1189	18	30	0.389086	0.252386
2016	877	203.6	12.0675	52.7	0.428571	1.94591	877	0.0010283	0.031341	23.6395	0.632939	0.119017	0.0761711	-0.0089937	0.678799	0.206078	0	0	0.0651864	0.0952683	1	0.0873	0.1236	19	30	0.389298	0.252277
2017	877	177.079	12.7917	61.56	0.428571	1.94591	877	0.015246	0.0632076	23.6392	0.552349	0.0751072	0.116067	0.415598	0.678799	0.260574	0	0	0.0931784	0.0797988	1	0.0944	0.1139	20	30	0.389133	0.252502
2018	877	147.844	12.2603	62.36	0.428571	1.94591	877	0.0726817	0.100959	23.5585	0.461093	0.0300105	0.0973147	0.120344	0.678799	0.339584	0	0	0.107927	0.0694024	1	0.1796	0.1307	21	30	0.387151	0.252112
2019	877	108.23	13.0259	63.37	0.5	1.79176	877	0.119711	0.175156	23.4497	0.336432	0.0886002	0.0622861	0.221442	0.678799	0.51216	0	0	0.037596	0.0745892	1	0.19	0.2009	22	30	0.386909	0.250479
2020	877	79.0358	13.5509	61.73	0.428571	1.94591	877	0.114663	0.171258	23.4302	0.244517	0.0467192	0.0897716	-0.1028	0.678799	0.553555	0	0	0.0410257	0.0908894	1	0.2021	0.1847	23	30	0.386628	0.250856
2021	877	219.877	30.7986	66.35	0.333333	2.19722	877	0.0523477	0.0997162	25.4398	0.679646	0.118243	0.0978835	2.15751	0.530673	0.620789	0	0	0.116653	0.130446	1	0.169	0.2191	24	30	0.387398	0.250056
2012	878	235.047	5.32255	24.55	0.363636	2.3979	878	0.0041278	0.0759851	24.1818	0.743027	0.0964976	0.127706	0.158401	0.273279	1.43796	1	0	0.0298464	0.107329	1	0.2706	0.3452	15	32	0.401916	0.463636
2013	878	237.31	4.02918	24.42	0.363636	2.3979	878	-0.053407	0.159718	24.0038	0.748262	0.112035	0.1188	0.227171	0.326311	2.15237	1	0	0.0321818	0.0964824	1	0.2028	0.2452	16	32	0.402975	0.465199
2014	878	229.997	5.15131	22.67	0.363636	2.3979	878	0.0051951	0.179369	23.937	0.726197	0.159725	0.0941483	0.245591	0.35686	2.29374	1	0	0.0301818	0.168105	1	0.2315	0.2841	17	32	0.402527	0.464591
2015	878	231.182	5.06468	11.03	0.4	2.30259	878	0.0027567	0.0477559	23.8721	0.729198	0.1074	0.0972841	-0.0921234	0.366582	2.29374	1	0	0.0226168	0.136422	1	0.2568	0.3857	18	32	0.402131	0.463003
2016	878	225.499	4.6537	12.13	0.363636	2.3979	878	0.0075678	0.118744	23.8608	0.712887	0.02356	0.125986	0.0448194	0.361133	2.29374	1	0	0.0230436	0.158281	1	0.2474	0.3004	19	32	0.402278	0.464336
2017	878	227.772	5.13318	31.79	0.363636	2.3979	878	0.014043	-0.0439219	24.0137	0.718903	0.0763739	0.114515	-0.0316257	0.403897	2.29374	1	0	0.0258604	0.120797	1	0.2902	0.3411	20	32	0.401609	0.4637
2018	878	222.027	3.87204	5.67	0.363636	2.3979	878	0.010781	0.0596442	24.3413	0.701901	0.237696	0.0943761	-0.172574	0.468395	1.4639	1	0	0.0100804	0.138795	1	0.4199	0.2911	21	32	0.399583	0.464481
2019	878	225.808	5.57679	10.44	0.363636	2.3979	878	0.0230092	0.0252829	24.4696	0.713752	0.197099	0.0877311	0.334378	0.468673	1.62971	1	0	0.0021306	0.15658	1	0.3013	0.2598	22	32	0.401436	0.46497
2020	878	222.889	5.77261	19.76	0.363636	2.3979	878	0.020417	0.122593	24.4081	0.704395	0.237696	0.0794835	0.394194	0.438843	2.29374	1	0	0.0023056	0.0854001	1	0.2606	0.3206	23	32	0.402072	0.46402
2021	878	208.691	5.50669	19.37	0.363636	2.3979	878	0.0331184	0.129498	24.39	0.660933	0.237696	0.133878	0.439938	0.407312	2.29374	1	0	0.0021306	0.101234	1	0.3912	0.4432	24	32	0.400031	0.462105
2011	880	189.403	0.881933	100	0.4	2.30259	880	0.0715152	0.090551	21.747	0.598624	0	0.422042	-0.105005	0.297461	0.857392	0	0	0.0035656	0.433927	1	0.3453	0.4203	19	34	0.241222	0.285456
2012	880	181.361	0.567751	99.06	0.333333	2.19722	880	0.0265498	0.0333174	21.7459	0.57559	0	0.371006	-0.116258	0.277791	0.745749	0	0	0.0154038	0.433927	1	0.3203	0.3612	20	34	0.241555	0.286244
2013	880	184.105	0.442477	100	0.4	2.30259	880	0.0135382	-0.0236066	21.7877	0.583945	0	0.27465	0.103907	0.479814	0.804562	0	0	0.0100312	0.433927	1	0.3255	0.2155	21	34	0.241486	0.288187
2014	880	202.746	1.19015	96.44	0.333333	2.19722	880	0.0131997	0.103677	21.9855	0.643916	0	0.296699	0.323931	0.424826	0.948429	0	0	0.0601092	0.433927	1	0.2851	0.2793	22	34	0.242025	0.287336
2015	880	197.156	2.20428	90.4	0.333333	2.19722	880	0.0089696	0.0346407	21.961	0.625896	0	0.274052	-0.20844	0.450991	0.774125	0	0	0.0804747	0.4228	1	0.3449	0.3245	23	34	0.241227	0.286733
2016	880	183.377	1.70517	65.26	0.333333	2.19722	880	0.0065271	-0.022829	21.8665	0.581791	0	0.269064	-0.283751	0.451909	0.610047	0	0	0.0607339	0.390301	1	0.3766	0.2958	24	34	0.240805	0.287116
2017	880	198.573	0.748704	65.7	0.333333	2.19722	880	0.0064934	0.106667	22.0087	0.630787	0	0.351125	0.133109	0.37885	0.53663	0	0	0.0723214	0.433927	1	0.413	0.2879	25	34	0.240319	0.287221
2018	880	203.625	0.351006	39.21	0.333333	2.19722	880	0.0106975	0.0062729	22.0809	0.646903	0	0.396676	0.198154	0.330892	0.558117	0	0	0.0851186	0.433927	1	0.4646	0.2406	26	34	0.239631	0.287852
2019	880	206.739	0.476281	85.97	0.333333	2.19722	880	0.0196672	0.0319468	22.1713	0.657077	0	0.397387	0.12278	0.297811	0.605228	0	0	0.0320894	0.433927	1	0.431	0.3207	27	34	0.240079	0.286784
2020	880	203.761	0.748704	89.33	0.375	2.07944	880	0.0246579	0.0564665	22.2158	0.647958	0	0.436498	0.244365	0.296392	0.621654	0	0	0.035197	0.433927	1	0.3675	0.3285	28	34	0.240926	0.28668
2021	880	201.296	1.10266	96.65	0.333333	2.19722	880	0.0290948	0.0384438	22.2711	0.640329	0	0.464285	0.0308925	0.246279	0.573209	0	0	0.0545346	0.433927	1	0.3337	0.3681	29	34	0.241377	0.286152
2012	881	202.25	0.95871	1.32	0.5	2.07944	881	0.0417649	0.134391	22.5374	0.639533	0.209144	0.184701	0.547477	0.501972	0.418302	0	0	0.028639	0.0650624	1	0.3774	0.2759	20	26	0.182823	0.462849
2013	881	200.867	0.880688	4.43	0.5	2.07944	881	0.0186557	0.0710143	22.5367	0.63535	0.237696	0.214965	-0.250422	0.492717	0.328829	0	0	0.0226984	0.0675821	1	0.3256	0.2606	21	26	0.184028	0.463205
2014	881	196.924	1.00667	5.02	0.5	2.07944	881	0.0170726	-0.0790314	22.5211	0.622324	0.174289	0.131265	0.0160214	0.47857	0.307504	0	0	0.0422558	0.0671834	1	0.2244	0.319	22	26	0.186381	0.461846
2015	881	256.163	1.80979	2.29	0.5	2.07944	881	-0.260086	0.0690565	22.3176	0.805987	0.155455	0.114707	0.0347138	0.381055	0.376061	0	0	0.087532	0.110818	1	0.4253	0.453	23	26	0.181709	0.45873
2016	881	166.812	2.37528	72.12	0.5	2.07944	881	0.0284433	0.0060247	23.1298	0.53008	0.0790063	0.335604	0.439343	0.223655	0.225044	0	0	0.153085	0.113699	1	0.2058	0.0819	24	26	0.186814	0.467361
2017	881	162.922	3.61799	83.42	0.333333	2.19722	881	0.0368176	0.0194909	23.1698	0.517185	0.0573469	0.13268	1.10715	0.213809	0.458582	0	0	0.23525	0.0922145	1	0.2072	0.0786	25	26	0.186781	0.467437
2018	881	153.801	2.01717	82.6	0.333333	2.19722	881	0.0319618	0.0119282	23.1929	0.488125	0.0782933	0.122055	0.0651002	0.228428	0.497869	0	0	0.265045	0.0753235	1	0.1628	0.0956	26	26	0.187814	0.467042
2019	881	145.075	1.92613	84.96	0.333333	2.19722	881	0.0123765	0.0637768	23.1594	0.460769	0.040233	0.213549	0.0350137	0.247468	0.580292	0	0	0.267778	0.114848	1	0.1629	0.107	27	26	0.187812	0.466777
2020	881	150.879	2.83087	95.54	0.333333	2.19722	881	0.0237723	0.0444297	23.2345	0.479222	0.0740056	0.195646	-0.0526861	0.295377	0.550363	0	0	0.238824	0.110915	1	0.0732	0.0921	28	26	0.189898	0.467123
2021	881	157.169	2.53075	87.59	0.333333	2.19722	881	0.0273084	0.0357087	23.3127	0.498965	0.0847542	0.164715	0.202532	0.28459	0.56645	0	0	0.244063	0.120916	1	0.1187	0.0821	29	26	0.188839	0.467356
2012	887	159.574	1.5023	98.2	0.428571	1.94591	887	0.140442	0.107233	22.086	0.495446	0.0600324	0.133566	0.103469	0.245344	0.753176	0	0	0.261454	0.0971395	0	0.117	0.138	15	29	0.154104	0.307034
2013	887	143.614	2.02392	98.88	0.428571	1.94591	887	0.0974649	0.113529	22.1444	0.447296	0.0445345	0.0939729	0.235283	0.267725	0.821627	0	0	0.299114	0.137324	0	0.1544	0.1184	16	29	0.153356	0.307426
2014	887	138.64	3.15357	99.26	0.571429	1.60944	887	0.1083	0.100879	22.4145	0.433492	0.0675592	0.0824149	0.211091	0.295211	0.811629	0	0	0.274113	0.127042	0	0.1267	0.0945	17	29	0.15391	0.307904
2015	887	156.604	4.9801	99.15	0.571429	1.60944	887	0.100377	0.145984	22.7343	0.491278	0.21369	0.188698	0.298181	0.247815	0.899552	0	0	0.234606	0.113516	0	0.1062	0.1068	18	29	0.15432	0.307658
2016	887	139.94	5.93177	98.41	0.571429	1.60944	887	0.0782783	0.0767459	23.1969	0.441631	0.168323	0.126659	0.28141	0.207653	0.650411	0	0	0.203898	0.105321	0	0.116	0.0794	19	29	0.154124	0.308206
2017	887	156.447	4.32917	97.3	0.428571	1.94591	887	0.0751583	0.0749024	23.4543	0.494019	0.229426	0.138403	0.40386	0.217123	0.627158	0	0	0.201656	0.118704	0	0.1184	0.0794	20	29	0.154076	0.308206
2018	887	150.762	2.64578	97.2	0.428571	1.94591	887	0.0707919	0.0605333	23.5005	0.476338	0.230825	0.136971	0.0507506	0.248812	0.64939	0	0	0.216267	0.112585	0	0.1993	0.0777	21	29	0.152458	0.30824
2019	887	159.89	2.42752	96.78	0.428571	1.94591	887	0.032654	0.090647	23.6206	0.5059	0.182845	0.183607	-0.0535044	0.263046	0.611201	0	0	0.168208	0.114111	0	0.2066	0.0892	22	29	0.152312	0.30801
2020	887	165.969	2.97014	96.77	0.428571	1.94591	887	0.0262403	0.0759864	23.6636	0.525101	0.147714	0.152627	-0.0134785	0.254091	0.556171	0	0	0.159058	0.123984	0	0.1768	0.0853	23	29	0.152908	0.308088
2021	887	155.276	5.03042	97.68	0.428571	1.94591	887	0.0526592	0.04818	23.63	0.491427	0.0520962	0.13389	0.0890922	0.25072	0.735388	0	0	0.164748	0.131787	0	0.1662	0.0893	24	29	0.15312	0.308008
2012	890	187.144	-5.88176	66.9	0.333333	2.19722	890	0.0058997	0.134515	21.7974	0.594345	0.0283531	0.23797	-0.0287846	0.312544	0.805418	0	0	0.250145	0.215483	0	0.3084	0.4474	20	33	0.423818	0.451632
2013	890	205.217	-6.02399	68.84	0.333333	2.19722	890	0.005073	-0.0344044	21.8953	0.65088	0.0179646	0.258594	-0.109172	0.267113	0.39615	0	0	0.289025	0.211053	0	0.2738	0.33	21	33	0.424135	0.452709
2014	890	199.699	-9.30495	71.41	0.333333	2.19722	890	0.0036622	0.0941442	21.8581	0.634225	0.0093231	0.261665	-0.009161	0.261519	0.461851	0	0	0.246741	0.232666	0	0.2285	0.5019	22	33	0.42455	0.451132
2015	890	193.578	-15.2884	71.38	0.333333	2.19722	890	0.0042131	0.0314631	21.8149	0.614575	0.0100697	0.249189	-0.0808924	0.244986	0.363884	0	0	0.27946	0.237489	0	0.2784	0.5803	23	33	0.424093	0.450413
2016	890	287.427	-13.6385	60.07	0.363636	2.3979	890	0.0175681	-0.145629	22.897	0.89653	0.0559687	0.13732	0.336613	0.0421482	0.209658	0	0	0.0962561	0.088181	0	0.3709	0.6421	24	33	0.423244	0.449846
2017	890	288.178	-8.52739	60.61	0.363636	2.3979	890	0.0153735	-0.0844171	22.9942	0.902417	0.044591	0.152975	0.0511663	0.0319487	0.196316	0	0	0.0481586	0.053222	0	0.4226	0.534	25	33	0.42277	0.450838
2018	890	289.88	-6.40329	68.75	0.363636	2.3979	890	-0.0193235	0.173864	22.7402	0.903743	0.0628024	0.12562	-0.152775	0.0319487	0.232985	0	0	0.032596	0.0627024	0	0.4088	0.5248	26	33	0.422896	0.450922
2019	890	290.829	-7.42741	62.87	0.363636	2.3979	890	-0.162395	0.249845	22.2894	0.903743	0.0866514	0.0982689	-0.408977	0.0434883	0.221197	0	0	0.0294665	0.0565184	0	0.6248	0.4611	27	33	0.420915	0.451506
2020	890	240.422	-5.21727	59.28	0.363636	2.3979	890	0.0172226	0.249845	20.6468	0.903743	0	0.296264	-0.496512	0.152247	0.345835	0	0	0.156755	0.256837	0	0.7748	0.5973	28	33	0.419539	0.450257
2021	890	276.402	-6.97761	78.31	0.363636	2.3979	890	0.0353349	-0.0834053	21.3973	0.886119	0.156518	0.127119	0.429087	0.250703	0.236359	0	0	0.184775	0.0823067	0	0.632	0.4733	29	33	0.420849	0.451394
2011	893	290.829	1.09353	100	0.333333	2.19722	893	-0.0499332	0.249845	22.0641	0.903743	0.0576216	0.43958	0.207931	0.177312	2.02519	0	0	0.0169307	0.332926	1	0.2269	0.7414	14	26	0.243994	0.362183
2012	893	290.829	0.935094	95.71	0.4	2.30259	893	0.0057386	-0.0908812	22.6418	0.903743	0.070662	0.596525	0.236993	0.137519	1.39154	0	0	0.0058749	0.150524	1	0.1543	0.6524	15	26	0.244439	0.362729
2013	893	266.223	2.07913	89.11	0.4	2.30259	893	0.0238617	-0.145629	22.5498	0.821269	0.0398612	0.376761	0.209621	0.159412	1.81727	0	0	0.109776	0.0480464	1	0.1499	0.5804	16	26	0.244466	0.363171
2014	893	290.829	1.88736	100	0.4	2.30259	893	-0.0578001	0.0285343	22.8098	0.903743	0.0226874	0.582994	0.272735	0.15598	1.80351	0	0	0.0580729	0.173299	1	0.1682	0.3721	17	26	0.244354	0.364449
2015	893	94.0902	6.30754	100	0.375	2.07944	893	0.0068262	-0.0571159	22.5719	0.267756	0	0.14773	-0.128859	0.660008	2.21848	0	0	0.0570261	0.135988	1	0.2099	0.376	18	26	0.244098	0.364425
2016	893	40.0557	4.26054	100	0.444444	2.19722	893	0.0026231	0.0230179	22.3663	0.097113	0	0.0714844	-0.496512	0.678799	0.530689	0	0	0.0044567	0.0659243	1	0.2383	0.2023	19	26	0.243924	0.365491
2017	893	35.0483	3.41168	100	0.444444	2.19722	893	-0.182709	0.003406	22.1667	0.0820223	0	0.117742	-0.360084	0.678799	0.361664	0	0	0.0067255	0.061165	1	0.2749	0.2887	20	26	0.243699	0.364961
2018	893	34.8366	1.30376	100	0.444444	2.19722	893	-0.0002991	0.0099534	22.164	0.0815021	0	0.0300478	-0.496512	0.678799	0.102904	0	0	0.0026141	0.0548744	1	0.4445	0.5565	21	26	0.242659	0.363318
2019	893	30.3976	2.02265	100	0.444444	2.19722	893	0.0110544	0.0190701	22.1629	0.0694962	0	0.105656	0.438016	0.678799	0.128484	0	0	0.0144691	0.0350308	1	0.4794	0.604	22	26	0.242445	0.363026
2020	893	31.3658	2.96086	100	0.375	2.07944	893	0.0142344	0.0242327	22.186	0.0741989	0	0.0802133	-0.40015	0.678799	0.102352	0	0	0.0053493	0.0319247	1	0.4646	0.9132	23	26	0.242535	0.361129
2021	893	40.5941	10.3772	100	0.375	2.07944	893	0.163624	0.0872064	22.4379	0.11674	0	0.155425	1.29358	0.678799	0.164588	0	0	0.0051432	0.0555196	1	0.5109	0.3889	24	26	0.242251	0.364346
2009	895	119.43	1.28499	0	0.375	2.07944	895	0.192196	0.246382	22.473	0.353922	0.0019252	0.398399	0.0900178	0.313531	2.29374	0	0	0.0172151	0.11765	0	0.05	0.3062	12	13	0.116692	0.131389
2012	895	79.9052	2.74753	100	0.5	1.79176	895	0.183824	0.249845	23.5384	0.248038	0.0106885	0.254183	0.0555377	0.522289	2.29374	0	0	0.0159254	0.0959608	0	0.03565	0.06895	15	13	0.117447	0.143876
2013	895	77.0451	4.59825	100	0.5	1.79176	895	0.206069	0.195952	23.7062	0.240187	0.0003043	0.203335	0.132124	0.503873	2.29374	0	0	0.0127135	0.111889	0	0.03565	0.0737	16	13	0.117447	0.143626
2014	895	81.7964	3.01294	100	0.5	1.79176	895	0.191765	0.214355	23.8135	0.255731	0.0002606	0.140598	0.0165798	0.563557	2.26531	0	0	0.0069688	0.153174	0	0.03565	0.0818	17	13	0.117447	0.1432
2015	895	72.6668	2.91749	100	0.5	1.79176	895	0.19299	0.249845	23.8537	0.227137	0.0002516	0.113102	-0.0218633	0.563481	2.13232	0	0	0.0072503	0.101286	0	0.03565	0.1014	18	13	0.117447	0.142168
2016	895	94.0451	2.99584	100	0.5	1.79176	895	0.213636	0.249845	23.7844	0.294267	0.0002729	0.164594	0.159896	0.59115	2.29374	0	0	0.0075436	0.10813	0	0.03565	0.1292	19	13	0.117447	0.140705
2017	895	105.207	3.84839	99.99	0.5	1.79176	895	0.195354	0.244706	23.8626	0.330102	0.0002224	0.276462	-0.0246354	0.541835	2.29374	0	0	0.0069738	0.0800532	0	0.03565	0.114	20	13	0.117447	0.141505
2019	895	127.761	4.26219	100	0.5	2.07944	895	0.197881	0.154492	24.0778	0.402257	0.0005654	0.233498	0.233313	0.404318	2.29374	0	0	0.0074376	0.10769	0	0.0576	0.1616	22	13	0.116292	0.139
2020	895	96.3882	7.33644	100	0.5	2.07944	895	0.183547	0.249845	24.2701	0.30461	0.0004351	0.41734	0.225141	0.329949	2.29374	0	0	0.0080829	0.0493399	0	0.0411	0.2521	23	13	0.117161	0.134237
2021	895	100.933	4.86297	99.63	0.5	2.07944	895	0.143732	0.17759	24.249	0.318673	0.0003776	0.283814	-0.0965392	0.356582	2.09508	0	0	0.0068615	0.0630969	0	0.03565	0.2155	24	13	0.117447	0.136163
2010	898	148.86	1.07714	100	0.375	2.07944	898	0.0185513	0.0858687	25.3783	0.473476	0.120983	0.0553304	0.31807	0.611089	0.905388	1	0	0.0548357	0.0909679	1	0.2354	0.5512	13	31	0.215063	0.456874
2011	898	154.834	0.641717	99.84	0.375	2.07944	898	-0.0226434	0.0452771	25.3579	0.492125	0.127539	0.0477337	-0.0217243	0.586379	0.877626	1	0	0.075669	0.0995456	1	0.23	0.558	14	31	0.215217	0.45668
2012	898	164.83	0.549975	99	0.375	2.07944	898	-0.0432648	0.0143525	25.3407	0.523603	0.082618	0.0483716	-0.140175	0.572261	0.740747	1	0	0.113052	0.0897004	1	0.2	0.5426	15	31	0.216074	0.45712
2013	898	154.991	0.458234	100	0.444444	2.19722	898	0.0081301	0.113746	25.2544	0.49292	0.0327788	0.0464115	-0.0311133	0.555635	0.71941	1	0	0.137372	0.165724	1	0.1912	0.6062	16	31	0.216326	0.455303
2014	898	148.544	0.8608	92	0.444444	2.19722	898	0.0101215	0.0234087	25.2373	0.472062	0.0150179	0.062613	-0.017032	0.573507	0.712217	1	0	0.114381	0.0946972	1	0.1689	0.5776	17	31	0.216963	0.45612
2015	898	159.501	0.67184	92.7	0.5	2.07944	898	-0.0519211	0.0579823	25.2074	0.506964	0.0108583	0.0805115	-0.287484	0.644499	0.537643	1	0	0.106483	0.110502	1	0.1417	0.4778	18	31	0.21774	0.458971
2016	898	152.812	0.708811	95.27	0.428571	1.94591	898	0.0183379	0.0493817	25.2014	0.485767	0.0147157	0.0655736	0.0971019	0.622466	0.590491	1	0	0.116886	0.134224	1	0.1708	0.4578	19	31	0.216909	0.459543
2017	898	136.843	0.888185	95.73	0.5	1.79176	898	0.062912	0.0702659	25.2142	0.43516	0.0325658	0.0685171	0.456584	0.607652	0.800312	1	0	0.136272	0.0972602	1	0.238	0.4954	20	31	0.214989	0.458469
2018	898	131.16	0.721134	94.46	0.5	1.79176	898	0.088332	0.092131	25.2233	0.417211	0.0254932	0.0550742	0.247266	0.638941	0.96542	1	0	0.107127	0.100673	1	0.2498	0.3706	21	31	0.214651	0.462034
2019	898	126.202	0.615016	95.09	0.571429	1.94591	898	0.0200437	0.114113	25.1984	0.401558	0.0386297	0.0861539	0.0040891	0.664427	1.09681	1	0	0.0592657	0.0975651	1	0.3009	0.3698	22	31	0.213191	0.462057
2020	898	122.003	0.559834	66.93	0.5	2.07944	898	0.02267	0.112623	25.2011	0.388297	0.0395021	0.0942008	-0.0443615	0.662972	1.17746	1	0	0.0301661	0.119926	1	0.3183	0.5355	23	31	0.212694	0.457323
2021	898	120.183	0.686218	60.27	0.571429	1.94591	898	0.0713553	0.131719	25.3034	0.382811	0.0374259	0.0866436	0.354509	0.568218	1.46871	1	0	0.0196255	0.184494	1	0.335	0.5314	24	31	0.212217	0.45744
2012	901	122.495	0.487111	73.33	0.363636	2.3979	901	0.0324017	-0.048955	21.0266	0.381999	0.0509057	0.199115	0.0482183	0.166973	0.900517	1	0	0.277989	0.135858	1	0.3179	0.2268	14	36	0.550331	0.189021
2013	901	141.752	0.912972	75.08	0.363636	2.3979	901	0.0316842	-0.0221382	21.2067	0.443509	0.165163	0.158784	0.0139789	0.145228	0.72539	1	0	0.301816	0.159424	1	0.319	0.2228	15	36	0.550274	0.189232
2014	901	100.593	3.00098	69.35	0.363636	2.3979	901	0.018059	-0.0001204	21.4782	0.315967	0.0449884	0.283722	0.143661	0.127118	0.715124	1	0	0.236317	0.136542	1	0.3182	0.1925	16	36	0.550316	0.190826
2015	901	90.4894	4.81351	64.15	0.363636	2.3979	901	0.0314578	-0.0136006	21.4792	0.283365	0.0026253	0.154449	0.193416	0.155085	0.841582	1	0	0.262983	0.151587	1	0.3338	0.1809	17	36	0.549495	0.191437
2016	901	111.009	3.43982	86.95	0.363636	2.3979	901	0.0271144	0.076769	22.4689	0.351316	0.0432732	0.16317	2.02841	0.200248	0.95004	1	0	0.21687	0.151051	1	0.2346	0.1535	18	36	0.554716	0.192879
2017	901	115.2	2.6036	85.77	0.5	2.07944	901	0.0289248	0.0575562	22.559	0.364904	0.0256322	0.172298	0.0584649	0.205548	0.951549	1	0	0.19771	0.149919	1	0.2539	0.1459	19	36	0.5537	0.193279
2018	901	112.858	1.39283	83.42	0.363636	2.3979	901	0.0266077	0.0497332	22.5944	0.35759	0.0269155	0.165367	-0.0001442	0.21401	0.890618	1	0	0.204782	0.155245	1	0.2388	0.1131	20	36	0.554495	0.195005
2019	901	121.525	1.8172	83.31	0.363636	2.3979	901	0.0245025	0.0467021	22.6703	0.385203	0.0147239	0.123779	0.0225356	0.242619	0.833061	1	0	0.19222	0.157146	1	0.2291	0.1315	21	36	0.555005	0.194037
2020	901	120.863	2.15183	82.8	0.4	2.30259	901	-0.0917667	0.0079847	22.7125	0.383668	0.0288188	0.160961	-0.0981672	0.265985	0.73863	1	0	0.228467	0.155055	1	0.3035	0.0927	22	36	0.55109	0.196079
2021	901	131.656	2.21726	84.24	0.4	2.30259	901	0.0053628	0.0349672	22.7479	0.418023	0.0450955	0.163236	0.0850669	0.215282	0.749406	1	0	0.202934	0.165673	1	0.3268	0.1116	23	36	0.549863	0.195084
2012	902	243.236	0.0850067	92.48	0.375	2.07944	902	-0.0409162	-0.0431966	20.8611	0.684333	0	0.0964323	-0.118225	0.304923	1.51875	0	0	0.121079	0.171118	0	0.2393	0.195	27	26	0.15498	0.271887
2013	902	284.041	0.18752	90.99	0.333333	2.19722	902	-0.0349704	-0.0118192	21.0127	0.777347	0	0.122184	0.129435	0.25438	1.39178	0	0	0.150222	0.229412	0	0.2293	0.1819	28	26	0.155098	0.272041
2014	902	139.21	1.17261	96.89	0.333333	2.19722	902	0.113489	0.125631	22.3693	0.43712	0.0320085	0.0768533	2.15751	0.458859	1.69111	0	0	0.0283755	0.0994787	0	0.093	0.2044	29	26	0.156701	0.271776
2015	902	89.6835	2.68781	91.3	0.333333	2.19722	902	0.111593	0.0923978	22.665	0.282466	0	0.178841	0.151679	0.372423	1.2007	0	0	0.0455856	0.103623	0	0.1053	0.2889	30	26	0.156556	0.270782
2016	902	102.422	1.93511	97.12	0.333333	2.19722	902	0.073448	0.0951229	22.7887	0.323197	0	0.102508	-0.139592	0.411364	0.933894	0	0	0.070778	0.117501	0	0.0728	0.1878	31	26	0.156939	0.271972
2017	902	105.227	1.64228	95.56	0.333333	2.19722	902	0.0791006	0.104651	22.8918	0.332607	0	0.153229	0.0913522	0.376026	0.943937	0	0	0.0772451	0.108659	0	0.076	0.1215	32	26	0.156901	0.272752
2018	902	92.3014	1.48939	99.95	0.333333	2.19722	902	0.092087	0.0206027	22.9204	0.291497	0	0.138328	0.110515	0.389191	0.94412	0	0	0.0638522	0.109137	0	0.0875	0.1823	33	26	0.156766	0.272037
2019	902	98.2808	1.29175	98.5	0.333333	2.19722	902	0.067972	0.15493	22.9973	0.311065	0.0415245	0.24766	-0.0700977	0.369148	0.88028	0	0	0.0213811	0.088234	0	0.0906	0.2508	34	26	0.156729	0.271231
2020	902	117.104	2.80202	83.4	0.375	2.07944	902	0.0857668	0.214696	23.1507	0.371361	0.0353573	0.315524	0.0794462	0.34255	0.859664	0	0	0.0166332	0.101927	0	0.0684	0.2121	35	26	0.156991	0.271686
2021	902	118.1	2.96797	98.72	0.428571	1.94591	902	0.0938125	0.0255089	23.2987	0.374237	0	0.187856	0.17212	0.453744	0.86093	0	0	0.0211922	0.112618	0	0.0882	0.2361	36	26	0.156758	0.271404
2012	903	164.12	0.952624	76.32	0.428571	1.94591	903	0.0078254	0.0467622	22.4276	0.520357	0	0.14748	0.0826348	0.545157	0.398555	0	0	0.163969	0.199504	1	0.2751	0.1977	14	34	0.472422	0.286756
2013	903	158.476	0.963237	83.1	0.428571	1.94591	903	0.0236364	0.0648349	22.4344	0.50274	0	0.203523	0.0795397	0.452407	0.327441	0	0	0.207729	0.226697	1	0.2098	0.1606	15	34	0.479678	0.290878
2014	903	141.501	1.65224	93.88	0.428571	1.94591	903	0.0240983	-0.015654	22.5841	0.449199	0	0.194983	-0.0583965	0.356952	0.320931	0	0	0.221487	0.252647	1	0.3622	0.2078	16	34	0.462745	0.285633
2015	903	152.269	2.03341	90.6	0.428571	1.94591	903	0.0240709	0.0597565	22.6851	0.483835	0	0.25906	0.169677	0.345047	0.425221	0	0	0.205326	0.288018	1	0.5247	0.3207	17	34	0.444689	0.273089
2016	903	151.953	2.36585	89.25	0.428571	1.94591	903	0.025785	0.016224	22.883	0.483135	0	0.267758	0.386269	0.282644	0.420811	0	0	0.221285	0.311981	1	0.555	0.2986	18	34	0.441322	0.275545
2017	903	155.882	2.10406	94.36	0.428571	1.94591	903	0.0240927	-0.0498327	23.1015	0.49529	0.0138604	0.137463	0.505411	0.311137	0.397168	0	0	0.31051	0.314965	1	0.5368	0.318	19	34	0.443344	0.273389
2018	903	172.61	1.4404	92.49	0.428571	1.94591	903	0.0186239	0.0713783	23.2352	0.548772	0.0431173	0.130027	0.105526	0.283476	0.517819	0	0	0.312189	0.352006	1	0.5612	0.2728	20	34	0.440633	0.278411
2019	903	174.409	1.53258	92.03	0.428571	1.94591	903	0.0148524	0.101866	23.251	0.554377	0.0114974	0.129281	0.042549	0.282016	0.579417	0	0	0.192679	0.407485	1	0.6319	0.2428	21	34	0.432778	0.281745
2020	903	193.616	2.66325	87.06	0.428571	1.94591	903	0.0153408	0.151198	23.4259	0.616172	0.0663605	0.225027	0.469435	0.295516	0.715163	0	0	0.167703	0.433927	1	0.4224	0.31	22	34	0.456056	0.274278
2021	903	191.181	2.20238	92.28	0.428571	1.94591	903	0.0051399	-0.0302441	23.4028	0.607464	0.0116614	0.166871	-0.197746	0.299665	0.63839	0	0	0.182279	0.433927	1	0.4478	0.4495	23	34	0.453233	0.258778
2012	908	290.829	48.8359	23.47	0.375	2.07944	908	-0.164659	0.0009497	19.7294	0.903743	0	0.17376	0.0448554	0.433321	0.441011	0	0	0.226754	0.165888	0	0.2762	0.2011	15	27	0.240949	0.319578
2013	908	287.282	48.8359	28.5	0.333333	2.19722	908	0.0101479	-0.0102208	19.6349	0.903743	0	0.234846	0.151726	0.370855	0.557565	0	0	0.245547	0.172933	0	0.3616	0.2917	16	27	0.239693	0.318246
2014	908	152.31	48.8359	98.3	0.333333	2.48491	908	0.134506	0.107603	21.3724	0.480595	0.0292612	0.157255	2.15751	0.155706	1.06945	0	0	0.278023	0.0453077	0	0.1672	0.4195	17	27	0.242552	0.316366
2015	908	109.452	48.8359	96.75	0.333333	2.48491	908	0.107532	0.0268304	21.9595	0.346886	0.0467082	0.219475	0.256259	0.112782	0.670965	0	0	0.303151	0.0390616	0	0.1433	0.3506	18	27	0.242903	0.317379
2016	908	154.873	48.8359	96.54	0.363636	2.3979	908	0.0755948	0.0024006	22.3591	0.491163	0.034437	0.277079	0.0737951	0.128508	0.48078	0	0	0.290383	0.0216286	0	0.1489	0.2439	19	27	0.242821	0.318949
2017	908	147.095	48.8359	94.28	0.444444	2.19722	908	0.0380419	0.0311476	22.3061	0.466004	0.0384492	0.166861	-0.0215305	0.184848	0.565	0	0	0.311673	0.0234637	0	0.1382	0.2219	20	27	0.242978	0.319272
2018	908	142.778	48.8359	93.74	0.375	2.07944	908	0.037982	0.067138	22.3771	0.452455	0.0145396	0.163713	0.0007913	0.170922	0.534067	0	0	0.295415	0.0372698	0	0.15	0.2758	21	27	0.242804	0.318479
2019	908	175.737	48.8359	81.15	0.428571	1.94591	908	-0.211847	0.0083149	22.1935	0.553615	0.0002299	0.161677	-0.480206	0.256499	0.475668	0	0	0.173612	0.0430009	0	0.143	0.3295	22	27	0.242907	0.31769
2020	908	272.475	48.8359	60.73	0.428571	1.94591	908	-0.276277	-0.100997	21.7128	0.76276	0	0.115499	-0.346801	0.382406	0.340023	0	0	0.171897	0.0692371	0	0.1424	0.353	23	27	0.242916	0.317344
2021	908	287.743	48.8359	40.54	0.428571	1.94591	908	-0.112503	0.0690926	21.3068	0.817145	0.0005579	0.15365	-0.0760151	0.410934	0.564253	0	0	0.118654	0.0686085	0	0.2315	0.2225	24	27	0.241606	0.319263
2014	910	196.707	0.328879	78.27	0.333333	2.19722	910	0.0334554	0.129925	22.826	0.623737	0	0.157688	0.0305112	0.353227	1.10634	0	0	0.142456	0.163333	0	0.0623	0.1248	16	20	0.1057	0.232506
2015	910	197.114	1.24516	68.68	0.375	2.07944	910	0.0603078	0.229723	22.5913	0.625825	0.0061772	0.256253	-0.0904034	0.308464	1.23023	0	0	0.107443	0.184606	0	0.0534	0.1339	17	20	0.106223	0.231971
2016	910	154.052	1.50597	70.34	0.375	2.07944	910	0.0900502	0.174618	22.5036	0.489455	0	0.203485	-0.149195	0.293854	1.1105	0	0	0.151924	0.185653	0	0.0743	0.1278	18	20	0.104994	0.232329
2017	910	132.464	1.98185	76.01	0.428571	1.94591	910	0.116282	0.187553	22.5704	0.42134	0	0.2543	0.0791383	0.262672	1.23768	0	0	0.14554	0.153552	0	0.1048	0.1173	19	20	0.1032	0.232947
2018	910	110.532	0.688923	81.01	0.5	1.79176	910	0.110249	0.144643	22.6602	0.351712	0	0.24901	0.0302237	0.329436	1.11096	0	0	0.126186	0.154773	0	0.0932	0.1312	20	20	0.103882	0.232129
2019	910	107.691	1.06444	81.69	0.428571	1.94591	910	0.0920847	0.0686071	22.8032	0.3426	6.87e-05	0.220958	0.0050581	0.315243	0.915314	0	0	0.129042	0.167878	0	0.0815	0.1398	21	20	0.104571	0.231624
2020	910	107.393	1.04521	83.48	0.428571	1.94591	910	0.072071	0.100524	22.8987	0.341871	0	0.248814	-0.0046426	0.287353	0.826761	0	0	0.1533	0.177354	0	0.0747	0.083	22	20	0.104971	0.234965
2021	910	102.93	0.989639	82.31	0.428571	1.94591	910	0.065424	0.0632414	22.966	0.327679	0	0.230503	0.204621	0.240646	0.983163	0	0	0.203099	0.17815	0	0.0695	0.0734	23	20	0.105276	0.235529
2011	911	211.454	-12.2804	97.83	0.363636	2.3979	911	0.0096438	0.071711	22.2733	0.67043	0	0.21325	0.0899687	0.545295	1.04117	0	0	0.118851	0.0716894	1	0.401	0.0766	13	13	0.540312	0.123056
2012	911	251.873	-10.181	73.64	0.363636	2.3979	911	-0.0562955	-0.0156127	22.4927	0.796728	0	0.32353	-0.215913	0.423913	0.676957	0	0	0.070028	0.065759	1	0.3712	0.2534	14	13	0.544037	0.100956
2015	911	224.432	-16.7266	90.89	0.363636	2.3979	911	0.0093019	0.0301587	22.4611	0.708903	0	0.214993	0.16545	0.403616	0.628584	0	0	0.151165	0.0965083	1	0.593	0.06895	17	13	0.516312	0.124012
2016	911	240.972	-17.5223	91.84	0.363636	2.3979	911	0.0028691	0.0559718	22.6274	0.759495	0.0452826	0.220278	0.14351	0.371372	0.595461	0	0	0.169825	0.105022	1	0.5964	0.1003	18	13	0.515888	0.120094
2017	911	261.557	-11.657	90.44	0.4	2.30259	911	-0.0268456	-0.116551	22.7232	0.808403	0.0614442	0.203358	-0.190146	0.339348	0.478241	0	0	0.132232	0.0776916	1	0.5844	0.2238	19	13	0.517387	0.104656
2018	911	290.829	-8.98844	80.34	0.4	2.30259	911	-0.237675	0.0679553	22.4839	0.903743	0.0299164	0.133553	0.238035	0.437589	0.751389	0	0	0.131994	0.13034	1	0.5573	0.0972	20	13	0.520775	0.120481
2019	911	290.829	-9.35202	82.43	0.333333	2.19722	911	0.0034213	0.103231	22.3989	0.903743	0.0405282	0.127379	0.0179807	0.419683	0.750407	0	0	0.121439	0.111248	1	0.5466	0.06895	21	13	0.522112	0.124012
2020	911	290.829	-10.4976	87.44	0.333333	2.19722	911	0.0121014	0.163794	22.4854	0.903743	0.0741659	0.153917	-0.0315436	0.389245	0.789327	0	0	0.126139	0.157152	1	0.4935	0.1029	22	13	0.52875	0.119769
2021	911	282.864	-14.303	82.78	0.428571	1.94591	911	-0.0087584	0.0033078	22.7161	0.903743	0.0146529	0.226929	-0.0885357	0.286986	0.429042	0	0	0.10176	0.0724803	1	0.5801	0.06895	23	13	0.517925	0.124012
2012	912	240.842	0.214157	82.59	0.4	1.60944	912	0.0062335	-0.0436442	23.2688	0.760189	0.237696	0.153821	0.0798695	0.208996	0.320627	0	0	0.0411838	0.0220697	1	0.1002	0.5967	14	26	0.205389	0.361629
2013	912	254.401	0.160943	99.76	0.4	1.60944	912	-0.0294093	0.0177467	23.3485	0.802218	0.237696	0.114939	-0.0231804	0.447197	0.233456	0	0	0.0114142	0.0749745	1	0.1409	0.3323	15	26	0.205104	0.363478
2014	912	290.829	0.377974	9	0.4	1.60944	912	-0.106661	0.0071434	23.2604	0.903743	0.237696	0.050262	-0.0166464	0.416945	0.336231	0	0	0.0163389	0.0388537	1	0.1938	0.68	16	26	0.204734	0.361047
2015	912	290.829	0.448927	61.05	0.4	1.60944	912	-0.0035741	0.0161629	22.8379	0.903743	0.237696	0.0529036	-0.243719	0.678799	0.425057	0	0	0.0021306	0.0797666	1	0.1403	0.7852	17	26	0.205108	0.360311
2016	912	290.829	1.06454	84.57	0.4	1.60944	912	-0.0832335	0.0410665	22.7599	0.903743	0.237696	0.0422585	0.0103605	0.678799	0.456254	0	0	0.0062781	0.178597	1	0.1407	0.7655	18	26	0.205106	0.360449
2017	912	290.829	0.28824	63.5	0.4	1.60944	912	-0.249944	0.0794452	22.5077	0.903743	0.237696	0.0345626	0.220843	0.678799	0.512062	0	0	0.0056998	0.212909	1	0.1651	0.5704	19	26	0.204935	0.361813
2018	912	103.253	1.01079	25.04	0.4	1.60944	912	0.0497218	0.0586222	22.6754	0.327444	0.145872	0.186231	0.179563	0.664898	0.547527	0	0	0.0048397	0.0730212	1	0.13	0.2634	20	26	0.20518	0.36396
2019	912	80.8999	1.03596	90.09	0.333333	2.19722	912	0.0414017	0.0275962	22.6375	0.25628	0.138885	0.160704	0.250103	0.66208	0.755784	0	0	0.0029035	0.0413843	1	0.1294	0.4849	21	26	0.205185	0.362411
2020	912	97.7369	0.798239	92.19	0.375	2.07944	912	0.0486435	0.061528	22.784	0.310289	0.109055	0.276749	0.0201099	0.543883	0.750533	0	0	0.0055715	0.136081	1	0.2023	0.2798	22	26	0.204675	0.363845
2021	912	123.68	1.43589	93.05	0.375	2.07944	912	0.0466608	0.0663412	22.9941	0.39322	0.0722985	0.35269	0.202014	0.434611	0.630696	0	0	0.0185384	0.220024	1	0.1467	0.1895	23	26	0.205064	0.364477
2012	913	130.758	0.138674	96.2	0.384615	2.56495	913	-0.001236	0.0426919	22.101	0.411954	0.0004791	0.14941	8.92e-05	0.245726	0.777592	1	0	0.270659	0.199227	0	0.5305	0.1372	14	37	0.417747	0.234321
2013	913	141.453	0.310307	96.63	0.384615	2.56495	913	5.35e-05	-0.0091341	22.1366	0.445627	0.0004623	0.14184	-0.104949	0.249839	0.651239	1	0	0.29929	0.207376	0	0.5368	0.1082	15	37	0.417376	0.236027
2014	913	134.525	0.46361	34.66	0.384615	2.56495	913	-0.0608423	-0.0088912	22.0137	0.42321	0.0005228	0.166245	-0.268811	0.287317	0.680606	1	0	0.232081	0.135003	0	0.3221	0.0907	16	37	0.430006	0.237056
2015	913	129.635	1.3701	39.37	0.384615	2.56495	913	-0.0451238	0.0481337	21.9553	0.407608	0.0005542	0.183188	-0.109995	0.293849	0.566476	1	0	0.195908	0.139416	0	0.3225	0.0896	17	37	0.429982	0.237121
2016	913	108.545	2.2266	51.04	0.333333	2.19722	913	0.0853618	0.0708419	22.0023	0.341601	0.0104812	0.291791	0.0555107	0.268888	0.674238	1	0	0.154383	0.162402	0	0.3783	0.0711	18	37	0.4267	0.238209
2017	913	112.953	2.7665	58.79	0.333333	2.19722	913	0.0200349	0.0323321	22.0889	0.355843	0.0034768	0.307944	0.202711	0.238528	0.594027	1	0	0.163026	0.224462	0	0.4135	0.06895	19	37	0.424629	0.238335
2018	913	134.327	0.976844	63.23	0.333333	2.19722	913	0.0084274	-0.0124741	22.1972	0.423726	0.0001047	0.193315	0.137238	0.239229	0.597665	1	0	0.182496	0.291484	0	0.3851	0.1321	20	37	0.4263	0.234621
2019	913	136.855	1.28512	50.49	0.375	2.07944	913	0.0364204	0.0706729	22.2735	0.432672	0	0.353511	0.225376	0.204382	0.754426	1	0	0.150109	0.333036	0	0.4093	0.06895	21	37	0.424876	0.238335
2020	913	132.673	3.71464	44.67	0.333333	2.19722	913	0.0425814	0.108813	22.2543	0.419488	0	0.324289	-0.0454862	0.190296	0.801756	1	0	0.145012	0.274894	0	0.3264	0.0711	22	37	0.429753	0.238209
2021	913	129.814	1.81501	49.18	0.333333	2.19722	913	0.0453008	0.0405701	22.3553	0.4106	0.0023087	0.364525	0.192944	0.168391	0.914791	1	0	0.0999987	0.299715	0	0.357	0.06895	23	37	0.427953	0.238335
2010	915	149.417	0.978182	71.26	0.333333	2.19722	915	0.116391	0.166478	20.8529	0.429433	0.075135	0.181345	0.121909	0.509376	0.540565	0	0	0.0957951	0.102254	1	0.1885	0.1387	18	27	0.221625	0.307398
2011	915	114.658	0.449739	77.62	0.333333	2.19722	915	0.140995	0.119952	20.8713	0.336616	0.0607307	0.135439	0.279695	0.459932	0.59294	0	0	0.169512	0.0612541	1	0.2142	0.1709	19	27	0.22137	0.307079
2014	915	79.2764	1.73092	84.84	0.333333	2.19722	915	0.197621	0.139365	21.3935	0.241689	0.001279	0.219355	0.254364	0.298092	0.692622	0	0	0.248781	0.0769295	1	0.204	0.2342	22	27	0.221471	0.306453
2015	915	63.5005	2.54557	78.03	0.375	2.07944	915	0.125653	0.139476	21.4561	0.192871	0.0007208	0.248519	-0.102616	0.335237	0.633129	0	0	0.214429	0.0814135	1	0.1451	0.2352	23	27	0.222054	0.306443
2016	915	69.7083	3.17091	72.3	0.375	2.07944	915	0.141389	0.201801	21.6324	0.214685	0	0.290124	0.252853	0.276448	0.704041	0	0	0.187804	0.0801496	1	0.1562	0.2348	24	27	0.221945	0.306447
2017	915	64.7658	2.90642	70.49	0.375	2.07944	915	0.162462	0.153552	21.7439	0.200491	0	0.291669	0.144044	0.3266	0.670246	0	0	0.210593	0.0533297	1	0.1393	0.1291	25	27	0.222112	0.307493
2018	915	62.2248	1.11725	71.72	0.333333	2.19722	915	0.0826133	0.18573	21.7879	0.19275	0	0.384094	-0.136372	0.283577	0.682618	0	0	0.11666	0.0475408	1	0.1234	0.2242	26	27	0.222269	0.306551
2019	915	59.9368	2.48187	82.23	0.333333	2.19722	915	0.113885	0.0772544	21.8714	0.18567	0	0.310835	0.179341	0.312162	0.523771	0	0	0.191581	0.0538847	1	0.3593	0.2607	27	27	0.219934	0.30619
2020	915	65.7308	2.11914	61.15	0.375	2.07944	915	0.144173	0.199068	22.0302	0.20561	0	0.403796	0.0117148	0.291543	0.593254	0	0	0.147858	0.050106	1	0.1734	0.1769	28	27	0.221774	0.30702
2021	915	43.7813	2.94374	92.81	0.333333	2.19722	915	0.178964	0.192064	22.0933	0.136206	0	0.521283	0.113182	0.272096	0.621969	0	0	0.0607627	0.0179304	1	0.1866	0.0776	29	27	0.221644	0.308003
2015	919	75.8018	2.62924	95.8	0.333333	2.19722	919	0.0680485	0.055178	22.0714	0.240434	0.0026041	0.2412	0.162136	0.291038	0.800326	0	0	0.198386	0.122658	1	0.1911	0.2513	18	27	0.26593	0.390597
2016	919	65.8241	1.9522	97.07	0.333333	2.19722	919	0.0576312	0.024923	22.0734	0.208638	0.0023492	0.233828	0.110908	0.28968	1.00767	0	0	0.215653	0.0958455	1	0.2061	0.2383	19	27	0.265802	0.390708
2017	919	65.5941	1.08699	90.14	0.333333	2.19722	919	0.0448359	0.114885	22.0731	0.208222	0.0018109	0.280381	-0.108097	0.306241	0.881936	0	0	0.169881	0.0867829	1	0.1515	0.2868	20	27	0.266265	0.390297
2018	919	51.8303	0.612878	93.96	0.333333	2.19722	919	0.0743585	0.111669	22.0804	0.164455	0	0.290616	-0.0917137	0.309029	0.799237	0	0	0.146596	0.0619357	1	0.2187	0.1841	21	27	0.265696	0.391167
2019	919	55.4961	0.802892	96.46	0.428571	1.94591	919	0.0441705	0.112027	22.1484	0.176422	0	0.441918	-0.125612	0.266235	0.671702	0	0	0.100283	0.0808691	1	0.4328	0.3767	22	27	0.263881	0.389535
2020	919	62.4856	0.874839	97.04	0.333333	2.19722	919	0.0218644	0.0727114	22.178	0.198532	0	0.369762	-0.0123034	0.396398	0.587858	0	0	0.114109	0.108738	1	0.3895	0.4244	23	27	0.264248	0.38913
2021	919	64.5869	0.86746	97.25	0.375	2.07944	919	0.0343856	0.0656583	22.2156	0.205298	0	0.396792	0.121827	0.37574	0.647432	0	0	0.114016	0.107778	1	0.4417	0.4053	24	27	0.263806	0.389292
2012	920	127.383	2.66748	41.57	0.4	1.60944	920	0.0564583	0.0626639	21.4139	0.402343	0	0.262683	0.250203	0.287045	0.91286	0	0	0.141928	0.297458	1	0.5398	0.29	14	26	0.299115	0.293221
2013	920	144.436	3.60148	93.76	0.4	1.60944	920	0.0494119	0.0386719	21.628	0.456938	0	0.279577	0.0334189	0.28169	0.739398	0	0	0.163156	0.244043	1	0.524	0.1471	15	26	0.299579	0.297424
2014	920	97.144	7.22329	95.81	0.4	1.60944	920	0.153596	0.0384503	21.1757	0.30574	0	0.487066	-0.0973618	0.184714	1.2163	0	0	0.0272735	0.0724934	1	0.4886	0.4592	16	26	0.300621	0.288244
2015	920	113.21	9.71124	98.45	0.4	1.60944	920	0.0724597	0.131718	21.238	0.356741	0	0.437772	-0.496512	0.325486	0.500553	0	0	0.0446698	0.096448	1	0.3657	0.3475	17	26	0.304235	0.291529
2016	920	156.916	5.81209	93.63	0.4	1.60944	920	0.0754445	0.105702	21.304	0.4953	0	0.473249	0.115838	0.356175	0.530358	0	0	0.0243579	0.0757563	1	0.3554	0.3274	18	26	0.304538	0.292121
2017	920	147.964	3.83804	96.71	0.4	1.60944	920	0.0698448	0.0639604	21.3214	0.46697	0	0.467407	0.0727781	0.341462	0.516356	0	0	0.036053	0.0819762	1	0.3775	0.3205	19	26	0.303888	0.292324
2018	920	162.564	2.02306	99.47	0.4	1.60944	920	0.051798	0.0091394	21.4244	0.513245	0	0.405296	0.0205696	0.347572	0.455421	0	0	0.0817014	0.0868247	1	0.351	0.415	20	26	0.304668	0.289544
2019	920	133.839	2.61854	95.73	0.4	1.60944	920	0.0494899	0.0340821	21.504	0.422954	0	0.18352	0.0284614	0.312017	0.450459	0	0	0.112031	0.12581	1	0.2165	0.2883	21	26	0.308623	0.293271
2020	920	140.812	2.86733	72.71	0.4	1.60944	920	0.0477572	0.0715587	21.648	0.445251	0.0277915	0.228882	0.103423	0.342015	0.453154	0	0	0.0879336	0.123326	1	0.249	0.3004	22	26	0.307668	0.292915
2021	920	136.357	4.59666	72.26	0.4	1.60944	920	0.0551568	0.0961954	21.6221	0.43147	0.0447752	0.299099	0.101031	0.304212	0.575397	0	0	0.0453058	0.115662	1	0.2435	0.3059	23	26	0.307829	0.292753
2012	921	254.213	0.693508	87.84	0.333333	2.19722	921	0.0795955	0.119364	22.9425	0.796398	0	0.138981	0.0254346	0.261439	0.98611	0	0	0.327667	0.409581	1	0.2796	0.179	16	38	0.326674	0.292031
2013	921	232.372	1.56722	89.62	0.333333	2.19722	921	0.106073	0.018287	23.2052	0.733939	0	0.128578	0.284885	0.241567	1.06313	0	0	0.318066	0.407165	1	0.2864	0.1746	17	38	0.326656	0.292043
2014	921	222.245	0.978296	93.68	0.333333	2.19722	921	0.0536309	0.0728127	23.3085	0.702974	0	0.157602	0.089261	0.271579	1.01443	0	0	0.224326	0.376432	1	0.2366	0.1528	18	38	0.326783	0.292098
2015	921	216.942	1.19603	94.77	0.333333	2.19722	921	0.0380804	0.0338814	23.383	0.686989	0	0.163828	-0.115428	0.295545	0.953419	0	0	0.306189	0.406461	1	0.2955	0.1563	19	38	0.326633	0.292089
2016	921	227.1	1.31881	95.71	0.333333	2.19722	921	0.0599103	0.153551	23.6706	0.720627	0	0.203012	0.138832	0.221415	1.11833	0	0	0.315222	0.433927	1	0.2609	0.1652	20	38	0.326721	0.292067
2017	921	211.562	1.98867	87.5	0.333333	2.19722	921	0.0958839	0.0210598	23.7963	0.672004	0	0.254819	0.252799	0.183647	1.11271	0	0	0.293892	0.433927	1	0.4128	0.1916	21	38	0.326334	0.291999
2018	921	200.953	0.751864	81.45	0.333333	2.19722	921	0.0651952	0.0480745	23.8065	0.638563	0	0.319575	0.0756103	0.182273	1.19599	0	0	0.278002	0.433927	1	0.4739	0.1572	22	38	0.326178	0.292087
2019	921	199.064	1.70159	92.37	0.333333	2.19722	921	0.0573819	0.0589967	24.2493	0.632815	0	0.256207	0.0397963	0.234008	0.844747	0	0	0.148965	0.378859	1	0.4653	0.1513	23	38	0.3262	0.292102
2020	921	205.98	2.07714	94.73	0.333333	2.19722	921	0.068068	0.142609	24.4564	0.655442	0	0.245277	0.292094	0.237279	0.926203	0	0	0.170828	0.432109	1	0.3786	0.1105	24	38	0.326421	0.292206
2021	921	226.794	2.21075	97.22	0.375	2.07944	921	0.0418742	0.0771026	24.7477	0.721329	0.0005788	0.254486	0.396127	0.22364	1.02158	0	0	0.1606	0.416333	1	0.3202	0.1213	25	38	0.32657	0.292179
2012	922	161.293	1.43804	89.01	0.375	2.07944	922	0.0675226	0.0117304	21.7645	0.510343	0	0.0563919	2.15751	0.205796	0.438345	0	0	0.435029	0.30732	1	0.1666	0.3321	17	38	0.336363	0.371007
2013	922	158.449	1.02233	90.96	0.333333	2.19722	922	0.0039501	0.0498673	21.7472	0.50133	0	0.0614372	-0.0937414	0.228591	0.413047	0	0	0.471113	0.349716	1	0.1367	0.4064	18	38	0.33747	0.368256
2014	922	139.502	2.72332	75.86	0.333333	2.19722	922	-0.0090279	-0.0155354	22.0578	0.44218	0.0310655	0.132655	-0.232545	0.215838	0.292572	0	0	0.332059	0.296922	1	0.1409	0.4178	19	38	0.337315	0.367833
2015	922	133.961	2.55828	54.77	0.333333	2.19722	922	-0.0765459	-0.010908	21.9012	0.424114	0	0.0697597	-0.266589	0.243533	0.262301	0	0	0.331963	0.30321	1	0.106	0.3945	20	38	0.338607	0.368696
2016	922	154.706	2.50383	46.15	0.333333	2.19722	922	-0.155582	0.0241659	21.7553	0.489227	0	0.0818033	-0.15849	0.250623	0.216294	0	0	0.324528	0.34821	1	0.1212	0.2043	21	38	0.338044	0.375741
2017	922	137.406	1.58044	51.44	0.375	2.07944	922	0.0438444	0.0042576	21.7343	0.434551	0	0.143859	0.25398	0.241114	0.259305	0	0	0.324268	0.258871	1	0.1299	0.6039	22	38	0.337722	0.360941
2018	922	136.737	1.03737	54.33	0.375	2.07944	922	0.0861911	0.0500096	21.8968	0.433173	0	0.113392	0.226601	0.17095	0.264909	0	0	0.327229	0.219073	1	0.0836	0.5116	23	38	0.339437	0.364359
2019	922	122.897	1.23165	67.54	0.333333	2.19722	922	0.0965271	0.0746576	21.9964	0.38966	0	0.14448	0.0796358	0.149764	0.284977	0	0	0.261784	0.183516	1	0.0921	0.4593	24	38	0.339122	0.366296
2020	922	145.524	1.70295	76.88	0.333333	2.19722	922	0.0857901	0.102441	22.2822	0.462306	0	0.192958	0.126277	0.158776	0.238987	0	0	0.206002	0.208869	1	0.1125	0.4164	25	38	0.338367	0.367885
2021	922	160.312	2.65137	78.63	0.375	2.07944	922	0.0389836	0.0124737	22.4233	0.509179	0	0.256334	0.285755	0.123395	0.216449	0	0	0.215027	0.225215	1	0.0911	0.3165	26	38	0.339159	0.371585
2012	925	211.695	1.64639	55.77	0.363636	2.3979	925	0.0112708	0.0258848	21.8469	0.655169	0.116056	0.134389	-0.0703384	0.326553	0.388586	0	0	0.370338	0.239674	1	0.5235	0.3095	14	35	0.336655	0.254057
2013	925	224.984	2.06132	54.26	0.363636	2.3979	925	-0.0483629	0.0639597	21.8458	0.686386	0.0799942	0.161891	0.105478	0.314349	0.520313	0	0	0.340075	0.283338	1	0.3963	0.2262	15	35	0.337301	0.25448
2014	925	203.916	3.56902	66.82	0.363636	2.3979	925	0.0035429	0.0747226	21.9916	0.738767	0.0616599	0.192522	0.252039	0.298923	0.547605	0	0	0.275165	0.298735	1	0.4557	0.1874	16	35	0.336999	0.254677
2015	925	254.292	3.2743	74.11	0.363636	2.3979	925	0.0040022	-0.0324711	22.1839	0.715811	0.0220489	0.170695	0.0382097	0.249726	0.362903	0	0	0.311471	0.298568	1	0.2804	0.2338	17	35	0.337889	0.254441
2016	925	215.481	4.19781	62.09	0.363636	2.3979	925	-0.0331232	-0.067312	22.1125	0.717117	0.0478318	0.158027	-0.343922	0.28899	0.264745	0	0	0.265218	0.213936	1	0.3757	0.2494	18	35	0.337405	0.254362
2017	925	192.08	3.32016	63.03	0.363636	2.3979	925	0.0203413	0.0039159	22.5176	0.601057	0.0927885	0.177276	0.732743	0.235668	0.246034	0	0	0.240122	0.188865	1	0.4957	0.1957	19	35	0.336796	0.254634
2018	925	198.025	1.91402	72.49	0.363636	2.3979	925	0.0040873	0.0240332	22.5898	0.622874	0.0702491	0.19307	0.0013192	0.21952	0.32861	0	0	0.236248	0.213811	1	0.346	0.1785	20	35	0.337556	0.254722
2019	925	208.992	2.14181	76.04	0.363636	2.3979	925	0.0136309	0.0474822	22.7148	0.659408	0.110498	0.183764	0.329767	0.188024	0.36621	0	0	0.267664	0.257249	1	0.4448	0.2354	21	35	0.337054	0.254433
2020	925	185.618	2.037	84.34	0.5	2.48491	925	0.0007977	0.0069578	22.5391	0.588852	0.0788678	0.293524	0.0535298	0.165871	0.409476	0	0	0.195355	0.285785	1	0.5294	0.4153	22	35	0.336625	0.25352
2021	925	193.979	2.87063	76.05	0.5	2.30259	925	0.0273295	0.0464159	22.7069	0.616039	0.14095	0.296943	-0.0070573	0.170109	0.394355	0	0	0.180871	0.238538	1	0.5756	0.4432	23	35	0.33639	0.253378
2012	929	95.9755	1.00001	26.65	0.333333	2.19722	929	0.0322265	0.0363997	21.054	0.302385	0.021551	0.368363	0.061173	0.337291	0.734909	0	0	0.0240465	0.0495342	0	0.1795	0.2251	17	15	0.199171	0.392443
2013	929	92.9093	1.67918	12.12	0.333333	2.19722	929	0.0322756	0.08056	21.0873	0.293266	0.0125075	0.42184	0.0872548	0.30046	0.746912	0	0	0.0078727	0.0454363	0	0.1704	0.1668	18	15	0.199496	0.394525
2014	929	87.9107	2.31749	20.49	0.333333	2.19722	929	0.0695564	0.0807931	21.147	0.277911	0	0.490372	-0.103601	0.260683	0.610861	0	0	0.01336	0.0351043	0	0.1165	0.3018	19	15	0.201421	0.389704
2015	929	81.9539	2.98409	0	0.333333	2.19722	929	0.0490298	0.0249018	21.189	0.259101	0	0.511354	-0.117935	0.232336	0.518934	0	0	0.0065446	0.0461721	0	0.1011	0.2747	20	15	0.201971	0.390671
2016	929	76.316	5.12224	18.99	0.333333	2.19722	929	-0.016836	0.0693134	21.1432	0.241178	0	0.550683	-0.0347682	0.227575	0.527352	0	0	0.0135222	0.0515249	0	0.1235	0.3812	21	15	0.201171	0.386868
2017	929	67.1851	2.80486	19.47	0.333333	2.19722	929	0.0086233	0.0186266	21.1057	0.211946	0	0.574998	-0.120081	0.220034	0.48425	0	0	0.0125102	0.0460462	0	0.1427	0.3514	22	15	0.200486	0.387932
2018	929	66.3742	1.00629	25.55	0.333333	2.19722	929	-0.04771	0.0225065	21.0435	0.209066	0	0.557552	-0.146816	0.219169	0.434587	0	0	0.0188539	0.0456625	0	0.1182	0.2112	23	15	0.201361	0.392939
2019	929	64.7931	1.23583	26.42	0.333333	2.19722	929	0.0018604	-0.0104414	21.0395	0.204043	0	0.540273	-0.104457	0.194769	0.382717	0	0	0.0198964	0.046545	0	0.1757	0.2835	24	15	0.199307	0.390357
2020	929	63.0341	2.3112	16.1	0.333333	2.19722	929	-0.0398345	-0.0199897	20.9838	0.198293	0	0.589864	-0.326788	0.191141	0.289027	0	0	0.0129573	0.0291612	0	0.1589	0.3575	25	15	0.199907	0.387714
2021	929	57.9445	2.13826	14.2	0.333333	2.19722	929	0.0182521	-0.145629	20.986	0.181805	0	0.597	0.0062414	0.18234	0.278752	0	0	0.0105741	0.0381173	0	0.0954	0.3368	26	15	0.202175	0.388454
2012	930	175.548	0.666548	85.83	0.375	2.07944	930	0.0293715	0.0391734	22.6488	0.552548	0.0519546	0.0572281	0.0444624	0.64337	1.28514	0	0	0.0440986	0.0419598	1	0.4782	0.19	15	26	0.223713	0.366021
2013	930	167.686	0.617258	81.45	0.333333	2.19722	930	0.0077042	0.112604	22.6029	0.52781	0.0429734	0.0450224	-0.0505161	0.673272	1.27762	0	0	0.0382046	0.0507702	1	0.5979	0.1926	16	26	0.222337	0.365991
2014	930	173.987	0.965132	87.98	0.333333	2.19722	930	0.0046023	0.0301239	22.6496	0.547832	0.0276799	0.0471414	-0.025432	0.656182	1.1467	0	0	0.0603837	0.0848216	1	0.6158	0.2861	17	26	0.222131	0.364917
2015	930	231.079	1.61349	86.99	0.333333	2.19722	930	-0.264677	-0.0202139	22.4546	0.721373	0.0114967	0.102007	-0.097287	0.507224	1.24841	0	0	0.0569932	0.0349262	1	0.5753	0.2639	18	26	0.222597	0.365172
2016	930	219.327	1.48647	85.35	0.333333	2.19722	930	0.0245154	0.144374	22.4161	0.686142	0.0695157	0.12087	-0.13224	0.53446	1.17999	0	0	0.0521746	0.0568561	1	0.6496	0.2285	19	26	0.221743	0.365579
2017	930	214.167	1.47699	82.67	0.333333	2.19722	930	0.0419188	0.125537	22.5077	0.670688	0.0898751	0.0997152	0.120024	0.469289	1.19933	0	0	0.0446318	0.0529023	1	0.6566	0.1802	20	26	0.221662	0.366134
2018	930	165.456	1.55997	94.25	0.333333	2.19722	930	0.0255017	-0.0455111	23.7333	0.524544	0.0317937	0.0669086	1.82093	0.465568	0.988089	0	0	0.0505145	0.0485476	1	0.4795	0.3353	21	26	0.223698	0.364351
2019	930	127.622	1.41106	94.71	0.333333	2.19722	930	0.0325742	0.212726	23.5657	0.405316	0.0160124	0.0684999	0.0998662	0.52601	1.27428	0	0	0.0503374	0.0498251	1	0.4467	0.3579	22	26	0.224075	0.364091
2020	930	149.222	1.75656	98.82	0.375	2.07944	930	0.0306669	-0.1421	23.7429	0.472684	0.0092607	0.0537548	0.0224628	0.434821	1.08996	0	0	0.0358543	0.0412899	1	0.3695	0.4084	23	26	0.224962	0.363511
2021	930	109.771	2.20579	99.99	0.333333	2.19722	930	0.0627298	0.249845	23.6171	0.348986	0.0224999	0.0852365	0.17877	0.468362	1.42894	0	0	0.0468794	0.0509491	1	0.3545	0.3677	24	26	0.225134	0.363979
2012	931	253.865	3.82536	3.67	0.333333	2.19722	931	0.0074904	-0.0070724	22.1574	0.802254	0	0.0863953	-0.0120647	0.121924	0.716577	0	1	0.365452	0.325556	0	0.1904	0.1003	14	27	0.225297	0.386265
2013	931	270.389	3.95251	3.52	0.333333	2.19722	931	-0.0484483	0.11447	22.1924	0.853781	0	0.138928	0.10232	0.121955	0.748521	0	1	0.375268	0.354873	0	0.3091	0.1816	15	27	0.224265	0.385558
2014	931	230.009	5.48441	13.16	0.333333	2.19722	931	0.0054469	-0.145629	21.6454	0.724722	0.0556742	0.0661923	-0.158378	0.206995	1.09316	0	1	0.202517	0.149434	0	0.3389	0.1068	16	27	0.224006	0.386209
2015	931	218.204	8.13041	15.86	0.333333	2.19722	931	0.0560356	-0.0039704	21.7374	0.688667	0.010882	0.0906076	-0.496512	0.184125	0.278721	0	1	0.233508	0.184847	0	0.2511	0.2796	17	27	0.22477	0.384706
2016	931	210.102	5.56918	30.56	0.333333	2.19722	931	0.0143091	-0.0103113	21.8697	0.660986	0.0921512	0.0605646	0.37155	0.207202	0.374036	0	1	0.249254	0.102461	0	0.108	0.0778	18	27	0.226014	0.386461
2017	931	161.046	5.07615	36.55	0.333333	2.19722	931	0.0119389	0.0435183	22.0177	0.509306	0.0628669	0.12696	0.177289	0.216477	0.3582	0	1	0.274334	0.125645	0	0.0491	0.1231	19	27	0.226526	0.386067
2018	931	146.545	5.11669	31.71	0.333333	2.19722	931	0.0342668	0.058176	21.9839	0.463328	0.0638248	0.11043	0.0188463	0.228319	0.415484	0	1	0.31873	0.103077	0	0.1845	0.1659	20	27	0.225349	0.385695
2019	931	152.361	7.06954	76.77	0.333333	2.19722	931	0.0352158	0.0458301	21.9992	0.481596	0.0589048	0.0747468	0.203914	0.250113	0.505241	0	1	0.312166	0.104251	0	0.1385	0.0938	21	27	0.225749	0.386322
2020	931	141.469	5.09642	63.87	0.333333	2.19722	931	0.0160311	0.0579435	21.9631	0.44695	0.0395793	0.0641979	-0.161831	0.267402	0.49236	0	1	0.290888	0.0993585	0	0.1486	0.0742	22	27	0.225661	0.386492
2021	931	161.178	5.62349	57.4	0.333333	2.19722	931	-0.0270681	0.0712465	22.0308	0.509501	0.0155523	0.0498091	0.0928794	0.285997	0.543797	0	1	0.248632	0.0979929	0	0.1531	0.1609	23	27	0.225622	0.385738
2009	932	230.277	0.870963	0	0.333333	2.56495	932	0.0016126	0.0720539	24.8877	0.729274	0.20194	0.0775178	-0.263959	0.569334	0.736508	1	0	0.0337962	0.0883258	1	0.0972	0.0943	11	31	0.10721	0.152105
[truncated: 15,601 more rows]
